# Supplementary material for: Cavβ1 regulates T cell expansion and apoptosis independently of voltage-gated Ca2+ channel function
Source: Nat Commun. 2022 Apr 19;13:2033. doi: 10.1038/s41467-022-29725-3 (PMC9018955; doi:10.1038/s41467-022-29725-3)
Supplement: Supplementary file 4 — Source Data [file 41467_2022_29725_MOESM4_ESM.zip]

Archive with 3 entries (3 files):
- Source Data/Figure 2 blots.pdf
- Source Data/Source Data.xlsx
- Source Data/Supplementary Figure 2 and 9 blots.pdf
