# Supplementary material for: Cavβ1 regulates T cell expansion and apoptosis independently of voltage-gated Ca2+ channel function
Source: Nat Commun. 2022 Apr 19;13:2033. doi: 10.1038/s41467-022-29725-3 (PMC9018955; doi:10.1038/s41467-022-29725-3)
Supplement: Supplementary file 4 — Source Data [file 41467_2022_29725_MOESM4_ESM.zip › Source Data/Source Data.xlsx]

## Sheet: Figure 1
	Figure 1b						Figure 1c
	#	Gene	# shRNAs (from 5)	Depletion score	p-value		#	Gene	`T_4Nve_Sp`	`T_4Mem_Sp`	`T_4Mem44h62l_Sp`	`T_4Nve_LN`	`T_4Mem_LN`	`T_4Mem44h62l_LN`	`T_4Nve_PP`	`T_4Nve_MLN`	`T_4FP3-_Sp`	`T_4FP3+25+_Sp`	`T_4FP3+25+_AA`	`T_4FP3+25+_LN`	`T_8Nve_Sp`	`T_8Mem_Sp`	`T_8Nve_LN`	`T_8Mem_LN`	`T_8Nve_PP`	`T_8Nve_MLN`	`NKT_4+_Sp`	`NKT_4-_Sp`	`NKT_4+_Lv`	`NKT_4-_Lv`	`NK_Sp`	`NK_49CI-_Sp`	`NK_49CI+_Sp`	`NK_49H-_Sp`	`NK_49H+_Sp`	`B_T1_Sp`	`B_T2_Sp`	`B_T3_Sp`	`B_Fo_Sp`	`B_GC_Sp`	`B_MZ_Sp`	`B1a_Sp`	`B_FrF_BM`	`B_Fo_MLN`	`B_Fo_LN`	`DC_4+_Sp`	`DC_8+_Sp`	`DC_8-4-11b-_Sp`	`DC_8-4-11b+_Sp`
	1	Cd3e	5	0.00011706	0.0005227		1	Cacnb1	161.71	116.4	130.43	184.07	130.3	142.1	154.71	149.46	150.81	151.01	187.49	179.36	118.94	112.32	125.98	125.51	121.94	125.48	97.86	93.1	99.18	98.17	66.78	59.72	72.48	68.17	67.37	93.29	90.32	88.61	73.94	66.26	76.77	73.88	82.78	81.25	75.29	92.49	92.89	74.63	92.12
	2	Orai2	4	0.00015372	0.00070191		2	Cacnb2	44.2	51.32	52.64	47.76	57.82	48.23	56.49	70.55	62.8	59.81	51.74	42.19	57.4	57.22	48.79	66.69	74.41	57.97	59.18	57.48	46.97	56.42	66.58	58.92	57.28	58.45	52.68	50.16	46.18	43.71	42.66	43.32	45.64	44.53	49.12	51.85	54.18	53.74	107.15	73.1	83.02
	3	Cd4	4	0.00030167	0.0012595		3	Cacnb3	92.34	88.4	99.8	112.28	91.46	86.92	106.16	103.71	99.28	102.02	98.82	70.01	113.74	88.89	80.82	104.53	115.96	83.36	101.79	80.8	78.72	97.94	104.95	81.45	107.75	81.05	78.31	78.84	67.1	70.69	70.16	71.35	75.76	68.21	79.41	79.3	77.69	206.98	497.95	181.84	213.32
	4	Lck	4	0.00042022	0.0018469		4	Cacnb4	35.21	42.03	49.36	41.75	46.65	41.82	49.75	46.97	47.38	53.07	45.77	37.97	60.69	57.43	41.38	62.59	51.29	41.67	46.93	59.03	47.07	54.9	52.56	51.73	45.61	49.07	52.44	44.95	39.1	40.12	39.01	40.89	75.32	88.48	48.62	45.07	43.99	52.29	40.95	76.05	65.82
	5	Lrrc8a	5	0.0009621	0.0040571
	6	Sri	4	0.0018615	0.0077609
	7	Atp1a1	4	0.0019894	0.0083084		Figure 1d
	8	Slc39a3	5	0.00255	0.010409		#	Gene	CD4+ T Cells	CD4+ T Cells	CD4+ T Cells	CD4+CD25-CD45RA+ naive conventional T cells expanded	CD4+CD25-CD45RA+ naive conventional T cells expanded	CD4+CD25-CD45RA+ naive conventional T cells expanded	CD4+CD25-CD45RA+ naive conventional T cells	CD4+CD25-CD45RA+ naive conventional T cells	CD4+CD25-CD45RA+ naive conventional T cells	CD4+CD25-CD45RA- memory conventional T cells expanded	CD4+CD25-CD45RA- memory conventional T cells	CD4+CD25-CD45RA- memory conventional T cells	CD4+CD25-CD45RA- memory conventional T cells	CD4+CD25+CD45RA+ naive regulatory T cells expanded	CD4+CD25+CD45RA+ naive regulatory T cells	CD4+CD25+CD45RA+ naive regulatory T cells	CD4+CD25+CD45RA+ naive regulatory T cells	CD4+CD25+CD45RA- memory regulatory T cells expanded	CD4+CD25+CD45RA- memory regulatory T cells	CD4+CD25+CD45RA- memory regulatory T cells	CD4+CD25+CD45RA- memory regulatory T cells	CD4+CD25+CD45RA- memory regulatory T cells expanded	CD4+CD25+CD45RA- memory regulatory T cells expanded	CD8+ T Cells (pluriselect)	CD8+ T Cells (pluriselect)	CD8+ T Cells (pluriselect)	CD8+ T Cells (pluriselect)	CD8+ T Cells (pluriselect)	CD8+ T Cells (pluriselect)	CD8+ T Cells (pluriselect)	CD8+ T Cells (pluriselect)	CD8+ T Cells	CD8+ T Cells	CD8+ T Cells	NK T cell leukemia cell line:KHYG-1.CNhs11867.10777-110G3	Natural Killer Cells	Natural Killer Cells	Natural Killer Cells	CD14+ Monocytes	CD14+ Monocytes	CD14+ Monocytes
	9	Scn5a	2	0.0034753	0.013934		1	CACNB1	5.82	5.09	6.79	9.1	10.71	8.78	3.88	1.75	8.21	8.39	6.49	5.4	3	9.02	6.61	2.86	0	6.6	6.8	5.17	8.36	6.93	8.08	10.13	13.2	5.29	8.87	6.71	7.61	5.91	9.89	9.37	8.96	10.35	10.39	9.29	9.18	12.18	4.89	3.15	4.73
	10	Clcn2	5	0.0040316	0.016034		2	CACNB2	0	0	0.25	0	0	0.44	0	0	0	0.18	0.5	0	0	0.27	1.24	1.72	0	0.17	0	0.3	0.76	0	0.2	0	0.94	0	0	0	0	0	0	0	0	0	0	0	0	0	0	0	0
	11	Rpa3	4	0.0066346	0.024806		3	CACNB3	3.17	2.91	2.26	3.97	1.53	2.19	1.16	2.45	1.37	3.03	2.5	2.25	1.33	0.82	0.41	1.15	0	3.39	1.6	1.52	2.28	4.43	2.76	1.45	2.83	1.32	3.84	2.57	3.81	4.06	3.71	2.34	3.09	3.9	4.68	1.29	2.16	2.34	0.98	0.53	0.41
	12	Zap70	4	0.0075665	0.027305		4	CACNB4	0	0	0	0.23	0	0	0	0.35	0	0	0	0	0	0	0	0	0	0	0.4	0	0	0	0	0	0	0	0.24	0	0	0.37	0	0	0	0	0	0.26	0.27	0	1.95	0.53	1.03
	13	Cacnb1	3	0.0092798	0.032333
	14	Bcl2l1	4	0.010982	0.0375
	15	Irf8	3	0.011195	0.037978		Figure 1e
	16	Slc39a9	4	0.011395	0.038695		#	Gene	CD4+ 0h	CD4+ 12h	CD4+ 24h	CD8+ 0h	CD8+ 12h	CD8+ 24h	Heart	Skeletal Muscle	Brain	Retina
	17	Kcnk6	3	0.012061	0.040567		1	Cacnb1	27.718	2.26233	3.5574	10.8545	2.643	2.9535	2.645	102.132	121.238	19.788
	18	Mcoln1	3	0.012142	0.040795		2	Cacnb2	0.112818	0.0563333	0.0422	0.1225	0.063	0.0475	21.8343	0.118333	11.0954	43.5187
	19	Spi1	4	0.012745	0.042508		3	Cacnb3	6.51664	1.332	1.6262	1.0045	0.703	2.195	2.138	1.473	231.423	77.7367
	20	Atp1b2	3	0.012972	0.043175		4	Cacnb4	0.111727	0.0133333	0.0638	0.1555	0.0295	0.045	0.611667	0.452667	100.271	8.15725
	21	Kcng1	4	0.013786	0.045276		5	Cacna2d1	0.00490909	0.0186667	0.0684	0	0	0.034	64.4333	148.487	103.12	7.90725
	22	Bcl2	4	0.020921	0.06469		6	Cacna2d2	1.454	0.188667	0.3558	2.151	0.3505	0.575	4.796	0.338667	17.7816	46.8813
	23	Atp13a1	4	0.021299	0.065756		7	Cacna2d3	0	0	0.0088	0	0	0	0.968667	0.375333	38.0423	24.1305
	24	Orai1	4	0.025474	0.077026		8	Cacna2d4	15.034	0.811333	2.457	5.081	1.1355	1.377	0.0263333	3.84667	0.997583	251.686
	25	Slc9a3r1	3	0.026322	0.079187		9	Cacng1	0.154273	0	0	0.1675	0	0	0.102	507.982	0.0161667	0.31525
	26	Trpm4	4	0.027763	0.083089		10	Cacng2	0.0335455	0	0.0098	0	0	0	0	0.008	98.6845	20.0075
	27	Ctla4	3	0.028238	0.084314		11	Cacng3	0	0	0	0	0	0	0	0	159.826	51.2695
	28	Lat	3	0.029663	0.087799		12	Cacng4	0.0471818	0	0.5672	0.739	7.536	5.6855	0.0176667	0.247	27.4289	82.129
	29	Piezo1	1	0.031271	0.091931		13	Cacng5	0.004	0	0	0	0	0	0.00633333	0.100667	9.13942	52.63
	30	Kctd18	2	0.031856	0.093414		14	Cacng6	0.01	0	0	0	0	0	0.794667	223.569	2.24525	0.048
	31	Clic1	2	0.033356	0.096958		15	Cacng7	0.0554545	0	0	0	0	0	1.919	27.6653	220.313	238.43
	32	Il2rg	4	0.034144	0.099079		16	Cacng8	0.0512727	0.075	0	0	0	0	0	0	72.3958	3.44375
	33	Kcnq1	4	0.03518	0.10171
	34	Clic3	2	0.037235	0.10715
	35	Slc39a11	3	0.038032	0.10915		Figure 1f
	36	Trpc4ap	3	0.038513	0.11042		#	Gene	HD CD4+ 0h	HD CD4+ 6h	Stim1null CD4+ 0h	Stim1null CD4+ 6h	Heart	Skeletal Muscle	Frontal Cortex	Retina
	37	Sfxn4	4	0.038696	0.11086		1	CACNB1	6.493	7.1372	6.4215	7.5745	1.45487	151.873	53.3627	16.0224
	38	Kcnn4	4	0.040371	0.11502		2	CACNB2	0.249	0.1518	0.2165	0.123	15.99	0.511238	24.4074	72.142
	39	Slc20a2	2	0.040467	0.11527		3	CACNB3	4.51317	4.2092	7.4545	6.3495	2.1855	2.59338	68.1331	6.24405
	40	Slc31a1	3	0.042118	0.11957		4	CACNB4	0.1705	0.2138	0.0735	0.081	0.168125	0.052381	14.7993	4.0694
	41	Slc25a23	2	0.042125	0.11958		5	CACNA2D1	0	0	0	0	13.1719	26.4966	17.7967	14.1246
	42	Atp1a3	4	0.045698	0.1283		6	CACNA2D2	1.09317	1.0828	0.722	0.9705	0.781375	0.71919	9.418	18.3551
	43	Bcl6	2	0.045713	0.12834		7	CACNA2D3	0.00116667	0	0.0105	0	12.2151	7.51786	19.9516	5.56825
	44	Pten	4	0.04607	0.12914		8	CACNA2D4	5.51083	6.2448	3.878	5.5	0.684875	0.666333	0.619429	349.225
	45	Itgam	3	0.047674	0.1331		9	CACNG1	0	0	0	0	0.011125	138.265	0.143714	0.0323
	46	Ttyh3	4	0.049116	0.13644		10	CACNG2	0	0	0	0	0	0	6.52557	3.29755
	47	Slc25a3	4	0.049506	0.13729		11	CACNG3	0	0	0	0	0	0	38.9529	16.5784
	48	Orai3	4	0.050293	0.1392		12	CACNG4	0	0	0	0	0.00725	0.021619	7.09729	1.34645
	49	Wfs1	3	0.051732	0.14248		13	CACNG5	0	0	0	0	0	0	0.525857	8.29965
	50	Lrrc8c	3	0.053499	0.1466		14	CACNG6	0	0.0136	0	0	0.00525	22.2931	0.606429	0.6596
	51	Slc12a4	2	0.056431	0.15299		15	CACNG7	0	0	0	0	0.0085	0.0161905	82.5256	25.0267
	52	Clns1a	2	0.059982	0.15887		16	CACNG8	0.0173333	0.0122	0.011	0.007	0.066125	0.0948571	24.1469	1.01305
	53	Sfxn3	3	0.072642	0.18004
	54	Atp2a3	2	0.07408	0.18249
	55	Tmc8	1	0.084543	0.19944
	56	Tbx21	2	0.089532	0.20732
	57	Tpcn2	3	0.093564	0.21369
	58	Slc30a1	2	0.09491	0.2161
	59	Slc39a1	2	0.098693	0.22211
	60	Trpv3	3	0.098857	0.22246
	61	Panx1	2	0.09986	0.2241
	62	Slc25a25	2	0.10816	0.23729
	63	Clic4	2	0.11536	0.24849
	64	Zmynd11	3	0.11874	0.25416
	65	Kctd17	3	0.12156	0.25878
	66	Sfxn2	2	0.1221	0.25962
	67	Hvcn1	2	0.12545	0.26484
	68	Asna1	3	0.13438	0.27804
	69	Pdcd1	1	0.13545	0.27964
	70	Slc9a3r2	3	0.13832	0.28419
	71	Slc31a2	3	0.14107	0.28822
	72	P2rx1	1	0.14206	0.28982
	73	Cd28	3	0.14291	0.2911
	74	Slc39a7	3	0.14484	0.29413
	75	Trpm2	3	0.14664	0.29714
	76	Cnih2	3	0.15136	0.30428
	77	Ttyh2	1	0.1519	0.30512
	78	Slc4a2	3	0.15284	0.30651
	79	Dlg1	2	0.15841	0.3144
	80	Tmem63b	3	0.16102	0.3186
	81	Atp1b3	3	0.162	0.31998
	82	Slc26a11	3	0.16298	0.32171
	83	Slc30a6	3	0.17095	0.33298
	84	Stom	2	0.17131	0.33352
	85	Slc1a4	2	0.17197	0.33447
	86	Aqp3	2	0.17336	0.33669
	87	Kcnk5	1	0.17451	0.3381
	88	Slc12a6	2	0.18177	0.34879
	89	Ano10	3	0.18743	0.35702
	90	Slc11a1	3	0.18848	0.3586
	91	P2rx4	3	0.19059	0.36171
	92	Kcnh2	3	0.19165	0.36333
	93	Kcnj2	1	0.19664	0.371
	94	Mmd	2	0.19888	0.37427
	95	Kctd21	1	0.20288	0.38008
	96	Panx2	2	0.20322	0.38056
	97	Lag3	1	0.20598	0.38472
	98	Plcg1	2	0.21196	0.39298
	99	Cacnb3	3	0.21338	0.39491
	100	Slc39a14	1	0.21523	0.39741
	101	Slc5a3	2	0.22374	0.40966
	102	Kctd1	1	0.2244	0.41074
	103	Slc30a9	3	0.2269	0.41412
	104	Slc39a6	3	0.22804	0.41559
	105	Cybb	2	0.23565	0.42586
	106	Scnm1	2	0.23865	0.42963
	107	Itpr1	1	0.24247	0.43337
	108	Nipa2	1	0.24545	0.43539
	109	Mcur1	2	0.24842	0.4376
	110	Ucp2	2	0.25223	0.44073
	111	Clcn7	1	0.2602	0.44675
	112	Slc5a6	2	0.26287	0.44891
	113	Cdkn1a	2	0.27205	0.45618
	114	Bax	2	0.29055	0.47138
	115	Cutc	2	0.29365	0.47365
	116	Itch	2	0.30608	0.48358
	117	Slc39a4	2	0.31543	0.49092
	118	Trim28	2	0.31699	0.49225
	119	Fxyd5	2	0.32951	0.50266
	120	luc.1309	1	0.33346	0.33362
	121	Car11	1	0.33862	0.51003
	122	Anxa6	2	0.34396	0.5146
	123	Slc30a3	2	0.34519	0.51567
	124	Micu2	1	0.34661	0.517
	125	Tm9sf2	2	0.34833	0.51842
	126	Zdhhc13	2	0.35189	0.52125
	127	Slc12a9	1	0.35452	0.5235
	128	Slamf1	2	0.36719	0.5339
	129	Slc8a1	2	0.36754	0.53415
	130	Kcnq5	2	0.36876	0.53516
	131	Atp1b1	1	0.37012	0.53645
	132	Cacna2d4	2	0.37347	0.53918
	133	Micu1	2	0.37505	0.54046
	134	Atp7a	2	0.37662	0.54172
	135	Mtch1	2	0.38035	0.54473
	136	Slc11a2	2	0.3829	0.54683
	137	Tmem64	2	0.38447	0.54822
	138	Scn1b	1	0.38541	0.54904
	139	Kctd5	1	0.38793	0.55114
	140	Ms4a1	1	0.39295	0.55543
	141	Clcn6	2	0.39389	0.55612
	142	Slc8b1	2	0.39546	0.55752
	143	Slc41a2	2	0.39793	0.55949
	144	Chrne	2	0.3986	0.56005
	145	Atp2b4	2	0.41739	0.57622
	146	Kcnh4	1	0.41995	0.57848
	147	Cd19	1	0.43426	0.59069
	148	Pkd2	1	0.44365	0.59878
	149	Tmc6	2	0.44386	0.5989
	150	Ube2b	2	0.4516	0.60579
	151	Cd14	2	0.45778	0.61092
	152	Calhm2	2	0.46548	0.61783
	153	Car12	2	0.46702	0.6192
	154	Cxcr5	1	0.47106	0.62296
	155	Slc30a5	1	0.4733	0.6247
	156	Nipal1	2	0.47469	0.62581
	157	Kctd3	2	0.47928	0.62983
	158	P2rx7	2	0.48081	0.63132
	159	Slc20a1	2	0.48873	0.63784
	160	Vdac2	1	0.4909	0.63974
	161	Kcne3	1	0.49953	0.64735
	162	Slc26a6	1	0.50379	0.65119
	163	Itpr2	1	0.50592	0.65298
	164	Cd8	2	0.51643	0.66262
	165	Mmgt1	2	0.51709	0.66321
	166	Gjb3	2	0.52156	0.66696
	167	Hcn3	2	0.52305	0.6684
	168	Best1	2	0.529	0.67364
	169	Atp13a2	2	0.53048	0.67511
	170	Gja1	2	0.53196	0.67644
	171	Slc9a7	1	0.5369	0.68085
	172	Cnnm4	2	0.53787	0.68165
	173	Slc41a1	1	0.54688	0.68992
	174	Plp2	2	0.54814	0.69117
	175	Trim33	2	0.55978	0.70137
	176	Mcoln3	2	0.56411	0.70514
	177	Cdk1	1	0.5644	0.70538
	178	Atp2a2	2	0.56555	0.70631
	179	Slc9a8	2	0.56986	0.71037
	180	Sfxn5	2	0.5713	0.71154
	181	Mcoln2	1	0.57202	0.71211
	182	Slc39a13	2	0.57273	0.71284
	183	Slc9a9	2	0.57559	0.71537
	184	Clcn5	1	0.58875	0.72072
	185	Smdt1	1	0.59421	0.72263
	186	Zdhhc17	1	0.59962	0.72456
	187	Slc12a2	1	0.60319	0.72591
	188	btk	1	0.61375	0.72946
	189	Cdkn1b	1	0.62747	0.73463
	190	Bdnf	1	0.63419	0.73732
	191	Usp51	1	0.63916	0.73912
	192	Slc12a7	1	0.66477	0.74914
	193	Nipal3	1	0.66941	0.7508
	194	Kctd2	1	0.67702	0.75399
	195	Tcirg1	1	0.68891	0.75945
	196	Cacnb2	1	0.69472	0.76197
	197	Dennd5a	1	0.69616	0.76248
	198	Clcn3	1	0.71846	0.77283
	199	Car5b	1	0.73042	0.77909
	200	Lrrc8b	1	0.74448	0.78649
	201	Clcn42	1	0.75189	0.79027
	202	Itgax	1	0.75433	0.79142
	203	Vdac1	1	0.75794	0.79334
	204	Slc4a8	1	0.77763	0.80407
	205	Itpr3	1	0.78644	0.80929
	206	Slc30a7	1	0.79074	0.81168
	207	Tmem165	1	0.79392	0.81379
	208	Mcu	1	0.80322	0.81936
	209	Bak1	1	0.80423	0.82
	210	Slc41a3	1	0.80824	0.82234
	211	Sfxn1	1	0.81121	0.82428
	212	Mrs2	1	0.81703	0.82849
	213	Kcnab2	1	0.84231	0.84687
	214	Kctd9	1	0.84316	0.84753
	215	Trpv2	1	0.84568	0.84934
	216	Stim1	1	0.84734	0.8507
	217	Kctd13	1	0.84817	0.8514
	218	Mtch2	1	0.84899	0.85208
	219	Aqp9	1	0.85144	0.8544
	220	Kctd12	1	0.85624	0.85845
	221	Ano8	1	0.85859	0.86055
	222	Slc35g1	1	0.86092	0.86261
	223	Lrrc8d	1	0.86245	0.86394
	224	Dlg4	1	0.86547	0.86642
	225	Cnnm2	1	0.86621	0.86701
	226	Ano6	1	0.87135	0.87161
	227	Atp2b1	1	0.88183	0.88149
	228	Car13	1	0.88516	0.88479
	229	Fam26f	0	0.88971	0.8891
	230	Ncs1	0	0.89098	0.89029
	231	Tpcn1	0	0.89349	0.89267
	232	Atp2c1	0	0.90421	0.90359
	233	Slc9a1	0	0.90477	0.90397
	234	Cnnm3	0	0.9059	0.90519
	235	Magt1	0	0.90758	0.9069
	236	Kcna3	0	0.90813	0.90743
	237	Slc4a7	0	0.90923	0.90862
	238	Btla	0	0.92063	0.92004
	239	Tmem38b	0	0.92112	0.92055
	240	Fxyd3	0	0.92401	0.92342
	241	Clca2	0	0.92542	0.92483
	242	Slc39a10	0	0.92635	0.92588
	243	Dennd5b	0	0.9313	0.93061
	244	Kctd6	0	0.93217	0.93152
	245	Slc26a2	0	0.93473	0.93438
	246	Vdac3	0	0.9427	0.94215
	247	Fas	0	0.9478	0.94737
	248	Cd22	0	0.94815	0.94778
	249	Kctd20	0	0.9485	0.9481
	250	Smarca1	0	0.95155	0.95122
	251	Trpm7	0	0.9535	0.95325
	252	Kctd10	0	0.95508	0.95463
	253	Gpr89	0	0.95722	0.95665
	254	Mtmr6	0	0.95781	0.95716
	255	Stim2	0	0.96446	0.9637
	256	Ccdc109b	0	0.96672	0.96626
	257	Ano1	0	0.96816	0.96782
	258	Trpv4	0	0.9691	0.96873
	259	Asph	0	0.97524	0.97477
	260	Slc9a6	0	0.97747	0.9768
	261	Micu3	0	0.97904	0.9782
	262	Slc40a1	0	0.98265	0.98178
	263	Car2	0	0.98419	0.98327
	264	Slc25a24	0	0.98499	0.98401
	265	Saraf	0	0.98537	0.98431
	266	Atp13a3	0	0.98998	0.98917
	267	Fxyd7	0	0.99016	0.98932
	268	Slc30a4	0	0.99453	0.99394
	269	Prdm1	0	0.99856	0.99836
	270	RENILLA.713	0	0.99888	0.99888
[truncated: 42 more columns]

## Sheet: Figure 2
	Figure 2a			Figure 2c
	sgCtrl	sgCacnb1		Time (d)	sgCtrl-1	sgCtrl-2	sgCtrl-3	sgCtrl-4	sgCtrl-5	sgCtrl-6	sgCacnb1-1	sgCacnb1-2	sgCacnb1-3	sgCacnb1-4	sgCacnb1-5	sgCacnb1-6
	0.984468	0.412203		1	1.06937	0.93063	0.979215	1.02079	0.968877	1.03112	0.990525	1.00947	0.995228	1.00477	1.00741	0.992593
	1.05322	0.506294		2	1.02326	0.976744	0.997089	1.00291	1.00795	0.992054	0.859038	0.892245	0.964104	0.964104	0.939478	0.929536
	0.962312	0.506389		3	1.04399	0.956007	0.999287	1.00071	1	1	0.83574	0.849396	0.945438	0.936602	0.869129	0.902742
				4	1.03339	0.966611	1.00143	0.998565	1	1	0.815147	0.869041	0.950272	0.94519	0.881665	0.891354
	Figure 2b
	sgCtrl	sgCacnb1
	0.935714	0.543284
	1.02886	0.569721
	1.03543	0.559227
	Figure 2d					Figure 2e			Figure 2f
	Day 1	Day 1	Day 3	Day 3		sgCtrl	sgCacnb1		Input d0	Input d0	LCMV d7	LCMV d7
	sgCtrl	sgCacnb1	sgCtrl	sgCacnb1		37.7	43.4		sgCtrl/sgCtrl	sgCacnb1/sgCtrl	sgCtrl/sgCtrl	sgCacnb1/sgCtrl
	0.0215	0.0735	91.4	93.75		38.6	43.4		0.792593	0.798148	1.67751	0.319519
	0.00956	0.0065	69.8	62.65		41.4	49		0.971545	0.98773	1.70718	0.466176
	0.094	0.3	74.9	72.4		42.9	50.3		1.0061	0.956522	1.75698	0.199516
	1.075	1.265	70.6	73.2		38.8	48.5				1.14815	0.272021
	0.01736	0.0345	38.3	34.35		40.7	47.1				1.90588	1.15284
	0.057	0.0875	75.65	76.4		45.7	51.4				2.05901	1.40931
						45.7	53.9				1.04812	1.30913
											1.6756	0.650165
											1.86533	0.356852
												0.642617

## Sheet: Figure 3
	Figure 3a
	Time (s)	sgCtrl-1.1	sgCtrl-1.2	sgCtrl-2.1	sgCtrl-2.2	sgCtrl-2.3	sgCtrl-3.1	sgCtrl-3.2	sgCtrl-3.3	sgCtrl-4.1	sgCtrl-4.2	sgCtrl-4.3	sgCtrl-5.1	sgCtrl-5.2	sgCtrl-5.3	sgCtrl-6.1	sgCtrl-6.2	sgCtrl-6.3	sgCtrl-7.1	sgCtrl-7.2	sgCtrl-7.3	sgCtrl-8.1	sgCtrl-8.2	sgCtrl-8.3	sgCtrl-9.1	sgCtrl-9.2	sgCtrl-9.3	sgCtrl-10.1	sgCtrl-10.2	sgCtrl-10.3	sgCtrl-10.4	sgCtrl-10.5	sgCtrl-10.6	sgStim1-1.1	sgStim1-1.2	sgStim1-2.1	sgStim1-2.2	sgStim1-2.3	sgStim1-3.1	sgStim1-3.2	sgStim1-3.3	sgStim1-4.1	sgStim1-4.2	sgStim1-4.3	sgStim1-5.1	sgStim1-5.2	sgStim1-5.3	sgStim1-6.1	sgStim1-6.2
	17.4824	1.11779	1.09189	1.1805	1.16061	1.2402	1.08491	1.08424	1.14186	1.12482	1.11688	1.08824	1.1394	1.18688	1.20432	1.18516	1.17909	1.18279	1.21025	1.18566	1.20909	1.20675	1.16326	1.22089	1.15883	1.13752	1.17645	1.02775	1.09219	1.11476	1.02459	1.08227	1.10765	1.03602	1.02768	1.16277	1.09131	1.18975	0.968413	1.0011	1.00944	1.10438	1.09418	1.11529	1.14395	1.13159	1.18459	1.12458	1.08235
	21.4712	1.12249	1.09058	1.17617	1.15908	1.24009	1.08178	1.07805	1.13886	1.12405	1.11885	1.09041	1.14034	1.18898	1.20141	1.18354	1.17968	1.17957	1.2073	1.18138	1.20747	1.20793	1.16108	1.22414	1.15797	1.14021	1.18032	1.03402	1.09378	1.11398	1.024	1.07995	1.11188	1.03487	1.03053	1.16337	1.09522	1.18809	0.975688	0.99872	1.00526	1.10758	1.09118	1.11901	1.14901	1.13131	1.17936	1.12954	1.08266
	25.5304	1.11916	1.09157	1.18071	1.15939	1.23977	1.07925	1.07792	1.14652	1.12227	1.11528	1.08937	1.14608	1.18354	1.20705	1.18353	1.17823	1.18044	1.20672	1.1843	1.20652	1.2064	1.15832	1.22276	1.15703	1.1438	1.18108	1.03841	1.09643	1.11519	1.02625	1.07708	1.10872	1.03458	1.03115	1.16265	1.0987	1.18659	0.970997	0.998152	1.00146	1.11267	1.09828	1.11978	1.14535	1.13079	1.18003	1.12911	1.08487
	29.4948	1.11322	1.08574	1.18223	1.16204	1.23923	1.0781	1.07692	1.14699	1.12124	1.11421	1.08816	1.15125	1.18574	1.20774	1.17861	1.1788	1.17979	1.20701	1.18608	1.20544	1.20508	1.15716	1.22159	1.15416	1.14743	1.18643	1.04219	1.09157	1.10692	1.02973	1.07587	1.10971	1.03317	1.03016	1.15905	1.10939	1.1868	0.976511	0.992584	0.999982	1.11295	1.10064	1.11548	1.14313	1.13385	1.18124	1.1265	1.08558
	33.4884	1.10839	1.08568	1.18495	1.16325	1.23994	1.08915	1.082	1.14321	1.12027	1.10703	1.08752	1.15547	1.18456	1.20241	1.17984	1.17813	1.18025	1.20713	1.1837	1.20474	1.20458	1.16189	1.2211	1.15378	1.1487	1.18998	1.04555	1.08965	1.10429	1.02519	1.07398	1.11215	1.02947	1.03121	1.15828	1.10451	1.18458	0.977021	0.988622	1.00032	1.11718	1.10605	1.11342	1.14067	1.13013	1.17986	1.12932	1.08436
	37.5028	1.10781	1.09069	1.18625	1.1675	1.23203	1.09381	1.08732	1.13513	1.12095	1.11506	1.08187	1.15481	1.18106	1.20008	1.18325	1.18375	1.18375	1.20314	1.18317	1.20758	1.20538	1.16148	1.22136	1.14177	1.14152	1.19551	1.04959	1.09321	1.10729	1.02641	1.07043	1.11199	1.03123	1.02375	1.16296	1.11473	1.18121	0.970734	0.980696	1.00317	1.1141	1.10573	1.11965	1.14321	1.13261	1.17447	1.12877	1.08589
	41.4968	1.10841	1.09294	1.18384	1.16645	1.2335	1.0895	1.0853	1.1377	1.1201	1.11245	1.07889	1.1551	1.18185	1.20075	1.18183	1.1846	1.18249	1.20328	1.18393	1.2024	1.20738	1.16093	1.22104	1.14141	1.14018	1.19519	1.05143	1.09519	1.11044	1.03157	1.06438	1.11233	1.03019	1.02367	1.15682	1.10772	1.17809	0.971388	0.979818	1.00535	1.11269	1.11058	1.11816	1.1474	1.12808	1.17217	1.13179	1.08725
	45.528	1.10501	1.10417	1.18344	1.171	1.23554	1.08921	1.08921	1.14021	1.12152	1.11349	1.08186	1.15104	1.18464	1.20209	1.18357	1.18678	1.18415	1.20003	1.18719	1.20082	1.21134	1.15859	1.22369	1.1474	1.13774	1.18828	1.05271	1.09455	1.11096	1.02992	1.06587	1.11174	1.03345	1.02571	1.16263	1.11022	1.18078	0.976047	0.980895	1.0131	1.11153	1.11561	1.11842	1.1469	1.12788	1.17455	1.12982	1.08857
	49.5096	1.10374	1.11083	1.18812	1.17516	1.23686	1.08785	1.09164	1.13826	1.12141	1.11138	1.07957	1.15149	1.1809	1.20388	1.18138	1.18371	1.18893	1.19892	1.18738	1.20259	1.21552	1.15711	1.22597	1.146	1.13657	1.18841	1.05033	1.09041	1.10837	1.03022	1.06918	1.1122	1.03883	1.02484	1.16335	1.10558	1.17826	0.971979	0.981192	1.0148	1.10586	1.11447	1.11703	1.14544	1.13381	1.17835	1.13225	1.08837
	53.5032	1.10973	1.10888	1.18556	1.17424	1.23742	1.09109	1.09415	1.13173	1.12296	1.11211	1.07825	1.14813	1.18457	1.19807	1.18411	1.1811	1.19283	1.1938	1.18634	1.19857	1.21409	1.15859	1.22726	1.14824	1.13161	1.19227	1.05242	1.08653	1.10676	1.03154	1.07161	1.11489	1.03308	1.02308	1.16586	1.10449	1.17931	0.969548	0.981388	1.00927	1.10167	1.10667	1.11449	1.1446	1.13414	1.17409	1.13927	1.08639
	57.4872	1.11312	1.10976	1.18318	1.17175	1.23255	1.09806	1.09345	1.13373	1.12249	1.11098	1.07616	1.14306	1.18398	1.19518	1.18616	1.17905	1.19035	1.18942	1.18416	1.19865	1.21593	1.15636	1.22602	1.15126	1.13331	1.19529	1.04618	1.08805	1.11458	1.02974	1.07292	1.11046	1.03668	1.02585	1.17688	1.09474	1.18215	0.967809	0.980538	1.0099	1.0959	1.10288	1.12175	1.14653	1.13391	1.17554	1.13341	1.0866
	61.512	1.11489	1.10411	1.18053	1.17025	1.23274	1.09506	1.09801	1.13287	1.12226	1.11401	1.07538	1.13723	1.18486	1.19735	1.1803	1.18177	1.1915	1.18745	1.18501	1.19791	1.21325	1.15916	1.22354	1.15562	1.13943	1.18785	1.04919	1.08838	1.11826	1.03147	1.06905	1.10761	1.0451	1.02108	1.17847	1.09817	1.18471	0.963344	0.979181	1.01267	1.08823	1.09957	1.12566	1.14369	1.13797	1.17559	1.1347	1.086
	65.5108	1.11396	1.10111	1.17605	1.16747	1.23505	1.09217	1.09771	1.13246	1.12286	1.10476	1.07917	1.13815	1.18325	1.20404	1.17619	1.17498	1.18615	1.1907	1.18446	1.19623	1.21112	1.16253	1.21843	1.16967	1.1402	1.18446	1.05233	1.08866	1.11565	1.03271	1.066	1.10609	1.04202	1.01889	1.17863	1.09241	1.18407	0.966764	0.987695	1.00644	1.08649	1.09871	1.1223	1.14022	1.13651	1.17733	1.13387	1.08541
	69.4844	1.11457	1.09552	1.17264	1.16534	1.23619	1.0921	1.10296	1.13725	1.12151	1.10324	1.08375	1.13846	1.18669	1.20465	1.17937	1.17662	1.18728	1.18957	1.18157	1.20104	1.20937	1.16193	1.21513	1.17448	1.14145	1.18226	1.05554	1.08682	1.1177	1.03106	1.06714	1.10565	1.04231	1.01817	1.1863	1.09237	1.18515	0.971665	0.980921	1.00817	1.09047	1.09606	1.12217	1.13511	1.14113	1.17845	1.13103	1.08681
	73.484	1.11714	1.08578	1.1715	1.16406	1.23305	1.09197	1.10089	1.13729	1.12571	1.10109	1.08438	1.14223	1.17962	1.19845	1.17726	1.17593	1.18446	1.18995	1.17883	1.19956	1.20685	1.16406	1.21106	1.17355	1.14672	1.18298	1.05492	1.08421	1.1125	1.03524	1.06943	1.10443	1.04098	1.01427	1.1781	1.08568	1.18879	0.974381	0.979242	1.00117	1.09268	1.09068	1.12216	1.13605	1.14494	1.1801	1.13175	1.0897
	77.4776	1.12421	1.07646	1.17159	1.16317	1.22909	1.09125	1.10198	1.14207	1.12789	1.10378	1.08703	1.13953	1.18202	1.19566	1.18188	1.17974	1.18619	1.19	1.18062	1.19427	1.20011	1.16441	1.21254	1.17494	1.14927	1.18163	1.0543	1.0812	1.12048	1.03379	1.06636	1.10262	1.03803	1.01405	1.17731	1.08617	1.19102	0.977651	0.97867	1.0018	1.09399	1.09323	1.11865	1.1342	1.14338	1.17995	1.12864	1.08535
	81.4968	1.12112	1.07123	1.17339	1.16322	1.22258	1.08379	1.10259	1.14555	1.12181	1.10188	1.0835	1.13786	1.17782	1.1991	1.18082	1.18244	1.18472	1.19287	1.18155	1.19688	1.20567	1.1637	1.21224	1.17682	1.15105	1.18071	1.04861	1.08346	1.12137	1.03995	1.06264	1.10157	1.04277	1.01578	1.17305	1.08845	1.19141	0.985761	0.976671	1.00883	1.09694	1.09124	1.11319	1.13295	1.14367	1.18294	1.12999	1.08207
	85.5088	1.1181	1.06831	1.17163	1.16645	1.23172	1.08694	1.10275	1.14774	1.12417	1.10183	1.08529	1.13785	1.1759	1.2021	1.18409	1.18563	1.18663	1.19681	1.18288	1.19976	1.20253	1.16537	1.21624	1.17324	1.14402	1.17812	1.05361	1.08429	1.11726	1.04315	1.06287	1.1065	1.0426	1.01585	1.16724	1.09305	1.19291	0.989641	0.978473	1.00709	1.09926	1.09279	1.11389	1.12621	1.14252	1.18063	1.13261	1.08272
	89.5396	1.11335	1.06447	1.17501	1.16752	1.23175	1.083	1.10159	1.15698	1.12764	1.09778	1.08882	1.13992	1.17764	1.20231	1.19086	1.18467	1.18437	1.19852	1.18416	1.19986	1.20099	1.16542	1.22139	1.16756	1.14335	1.18281	1.04974	1.0881	1.1201	1.0456	1.07125	1.10465	1.03245	1.01293	1.16375	1.08648	1.19579	0.998214	0.980234	1.00595	1.10748	1.09205	1.11154	1.12408	1.14117	1.17862	1.13335	1.08561
	93.5084	1.11443	1.06415	1.17875	1.16401	1.23143	1.08211	1.10178	1.16225	1.12685	1.09913	1.08668	1.1437	1.18232	1.19939	1.19113	1.19009	1.18899	1.19599	1.18614	1.20131	1.19782	1.1619	1.22705	1.16544	1.14687	1.18191	1.04499	1.08874	1.12407	1.04551	1.07368	1.10357	1.03588	1.01722	1.15928	1.08232	1.1931	0.994604	0.97529	1.00785	1.10712	1.09351	1.1121	1.12177	1.14585	1.1807	1.13859	1.08575
	97.5052	1.11082	1.06444	1.18369	1.16937	1.22721	1.09052	1.10265	1.16073	1.12741	1.1015	1.08338	1.14174	1.17953	1.19938	1.1924	1.18724	1.1926	1.19661	1.18638	1.19683	1.2003	1.16285	1.23015	1.16177	1.14177	1.18363	1.04353	1.09244	1.12655	1.04591	1.0792	1.10184	1.045	1.02111	1.15622	1.08518	1.19732	0.990857	0.974016	1.00718	1.1011	1.09464	1.11495	1.12163	1.14498	1.18462	1.13882	1.08471
	101.532	1.11314	1.06558	1.18249	1.17361	1.22883	1.08638	1.10326	1.16149	1.12225	1.10335	1.07849	1.14386	1.18507	1.20031	1.19022	1.18924	1.19788	1.19715	1.18553	1.19795	1.20168	1.16417	1.23235	1.16221	1.13567	1.18055	1.04512	1.09498	1.1273	1.04671	1.07722	1.10041	1.04815	1.02449	1.15538	1.08775	1.19788	0.978727	0.971185	1.00784	1.09913	1.09373	1.11316	1.11859	1.14158	1.17911	1.13753	1.08515
	105.485	1.1045	1.06549	1.18309	1.17264	1.23328	1.08931	1.10717	1.15618	1.11809	1.10696	1.07725	1.14551	1.182	1.19896	1.18567	1.18387	1.1873	1.19571	1.18078	1.19918	1.20501	1.1634	1.22642	1.16271	1.12902	1.18062	1.05127	1.09871	1.12033	1.04696	1.08166	1.10004	1.04921	1.02402	1.15363	1.09292	1.19193	0.979406	0.968034	1.01078	1.10271	1.09659	1.11651	1.12282	1.13715	1.1831	1.13674	1.08354
	109.5	1.09283	1.06931	1.18577	1.17005	1.251	1.08122	1.09507	1.15952	1.11746	1.10118	1.07129	1.1492	1.19042	1.2074	1.20058	1.20775	1.21623	1.20886	1.18651	1.22544	1.2197	1.18819	1.24772	1.14576	1.12064	1.16471	1.0542	1.10009	1.12655	1.04604	1.08675	1.09589	1.03411	1.02593	1.14141	1.08597	1.20947	0.970533	0.966464	1.0101	1.09502	1.09287	1.10789	1.12269	1.13785	1.18495	1.14065	1.09249
	113.504	1.0875	1.06861	1.18025	1.16684	1.24572	1.06947	1.08938	1.14808	1.11431	1.09429	1.06102	1.1535	1.19474	1.20157	1.19243	1.20215	1.20756	1.20186	1.18352	1.21738	1.21713	1.19052	1.24003	1.13907	1.11749	1.1482	1.04954	1.10017	1.12892	1.0468	1.09022	1.09209	1.02723	1.02686	1.11917	1.07581	1.19755	0.960143	0.964073	1.00677	1.08893	1.08916	1.10452	1.12509	1.13936	1.18604	1.1362	1.0876
	117.498	1.0903	1.07448	1.17737	1.16372	1.24422	1.07249	1.08804	1.14147	1.11301	1.09795	1.05879	1.15566	1.19402	1.19945	1.18765	1.2041	1.20431	1.19505	1.18186	1.22163	1.21642	1.19378	1.23764	1.13422	1.11229	1.14421	1.05507	1.09351	1.1267	1.04883	1.08922	1.09227	1.0284	1.03016	1.10591	1.08029	1.18395	0.954041	0.967265	1.00562	1.08419	1.08798	1.10908	1.12804	1.13656	1.19002	1.13157	1.08623
	121.49	1.08938	1.07192	1.171	1.17087	1.24601	1.06839	1.08304	1.14423	1.10978	1.09906	1.05902	1.15417	1.19282	1.19813	1.18736	1.19982	1.20055	1.19254	1.18148	1.21709	1.21827	1.20054	1.23443	1.12634	1.108	1.14054	1.06433	1.09235	1.12661	1.05242	1.09733	1.09069	1.02587	1.02655	1.09398	1.07838	1.18316	0.953168	0.963865	1.00003	1.07815	1.0856	1.10331	1.13394	1.13576	1.19059	1.12536	1.08374
	125.5	1.08646	1.07739	1.16619	1.1701	1.24905	1.06615	1.07748	1.13978	1.1073	1.096	1.05503	1.16151	1.19058	1.19504	1.18427	1.20094	1.19607	1.19319	1.17916	1.22189	1.21039	1.20648	1.23616	1.1227	1.11075	1.13946	1.06522	1.0884	1.12142	1.05458	1.09348	1.0936	1.01848	1.02325	1.08369	1.07404	1.17429	0.954806	0.966134	0.995698	1.07983	1.08487	1.09994	1.13695	1.13826	1.18443	1.12253	1.08308
	129.505	1.08082	1.07526	1.1659	1.16804	1.24671	1.06488	1.07743	1.14041	1.10038	1.09373	1.05479	1.1643	1.1917	1.19582	1.18641	1.19802	1.192	1.18788	1.17954	1.22552	1.21018	1.21283	1.23571	1.11861	1.11812	1.13529	1.06621	1.08476	1.12577	1.05564	1.09924	1.09725	1.01628	1.02322	1.07567	1.07338	1.16296	0.956741	0.964386	0.998517	1.0775	1.08771	1.09614	1.14329	1.1426	1.18647	1.12408	1.08231
	133.503	1.08424	1.07088	1.16568	1.16841	1.24323	1.05969	1.07194	1.1389	1.10241	1.08948	1.04921	1.1654	1.19387	1.19435	1.19116	1.19672	1.20227	1.18919	1.18346	1.23025	1.20354	1.22313	1.2374	1.11857	1.12111	1.12709	1.05921	1.08093	1.12798	1.0601	1.09946	1.09919	1.01562	1.02125	1.06591	1.07054	1.16747	0.956792	0.961685	0.995209	1.0735	1.08112	1.09484	1.14071	1.14477	1.18082	1.12118	1.0889
	137.548	1.0953	1.06604	1.16463	1.17022	1.22758	1.0655	1.08122	1.1356	1.10112	1.09628	1.06	1.16951	1.18556	1.18006	1.1733	1.1651	1.15488	1.16532	1.17594	1.19325	1.17825	1.19816	1.20553	1.13744	1.13122	1.13377	1.05839	1.08073	1.1215	1.06043	1.09458	1.10317	1.03325	1.02321	1.07013	1.06995	1.13938	0.963701	0.959733	0.995588	1.07581	1.09096	1.10582	1.14008	1.14276	1.17672	1.10921	1.08431
	141.486	1.1067	1.07388	1.16714	1.17211	1.22521	1.073	1.08393	1.14248	1.09664	1.10427	1.06904	1.16541	1.18297	1.18228	1.18142	1.16643	1.16731	1.16705	1.17751	1.19998	1.17947	1.20192	1.21428	1.14189	1.13913	1.14564	1.06504	1.08168	1.12054	1.06219	1.09445	1.10786	1.03621	1.01985	1.08351	1.07134	1.14828	0.965493	0.959675	1.00186	1.08762	1.09642	1.10132	1.13788	1.14761	1.17474	1.11193	1.08874
	145.505	1.10897	1.07538	1.17076	1.17088	1.22367	1.07044	1.08084	1.14506	1.09288	1.10442	1.07338	1.16356	1.18362	1.18363	1.17961	1.16094	1.16869	1.17067	1.17816	1.19723	1.17897	1.19872	1.21272	1.14415	1.14343	1.14079	1.0692	1.08818	1.12203	1.0602	1.09236	1.10682	1.03612	1.01995	1.08513	1.06777	1.15193	0.968302	0.952775	1.0004	1.08538	1.09834	1.09328	1.13701	1.15065	1.17531	1.11369	1.08699
	149.505	1.11178	1.07649	1.17517	1.16317	1.2214	1.0754	1.08143	1.13993	1.09451	1.10197	1.07095	1.16613	1.17809	1.17946	1.17782	1.1606	1.16981	1.17225	1.17545	1.20268	1.17636	1.20177	1.21409	1.1407	1.14507	1.1408	1.06857	1.08843	1.12048	1.06034	1.08679	1.11046	1.03835	1.0252	1.08515	1.06968	1.15122	0.972554	0.954427	1.00346	1.09113	1.09834	1.09646	1.13375	1.15233	1.1732	1.11381	1.08875
	153.508	1.12337	1.0753	1.17914	1.1603	1.22208	1.07257	1.08919	1.13864	1.09773	1.10315	1.07592	1.15929	1.18571	1.18149	1.17552	1.15679	1.17272	1.17305	1.17663	1.20109	1.17657	1.19967	1.20913	1.14461	1.14489	1.13194	1.0695	1.08791	1.11723	1.06039	1.08902	1.1043	1.04437	1.03098	1.08676	1.06654	1.14613	0.972206	0.961185	1.00611	1.09297	1.09238	1.09987	1.1367	1.15415	1.17574	1.11625	1.08925
	157.503	1.13783	1.08637	1.18432	1.16285	1.22392	1.08024	1.0906	1.1329	1.10533	1.10384	1.08059	1.15543	1.18202	1.18574	1.17353	1.15694	1.17004	1.17581	1.17464	1.19956	1.1738	1.20034	1.21054	1.14699	1.14238	1.14084	1.07251	1.08853	1.11056	1.0609	1.08434	1.10014	1.04538	1.03241	1.08458	1.06762	1.15072	0.973241	0.960614	1.00301	1.0948	1.09333	1.09894	1.13618	1.15022	1.1717	1.11348	1.08905
	161.524	1.15234	1.10184	1.1843	1.16527	1.22664	1.09033	1.08994	1.14087	1.10001	1.10099	1.08312	1.15637	1.18389	1.19116	1.16731	1.15858	1.16598	1.17632	1.17625	1.20223	1.17832	1.19935	1.21142	1.1479	1.15124	1.14895	1.08097	1.09683	1.11407	1.06148	1.08605	1.10226	1.04769	1.04112	1.08632	1.06673	1.14704	0.971309	0.970168	1.00272	1.09697	1.09974	1.09748	1.13499	1.1542	1.17438	1.12188	1.09088
	165.52	1.17192	1.1156	1.18309	1.16985	1.23133	1.09899	1.09339	1.14027	1.10778	1.10573	1.08102	1.15349	1.18823	1.19357	1.16518	1.15916	1.17215	1.18051	1.17757	1.20401	1.18069	1.19774	1.21446	1.14471	1.16019	1.15536	1.08478	1.09706	1.11863	1.05975	1.09004	1.10303	1.04872	1.04589	1.0873	1.07206	1.14892	0.972409	0.975848	0.998982	1.10256	1.09499	1.10391	1.13945	1.15208	1.17506	1.11975	1.08907
	169.48	1.19012	1.12976	1.19434	1.17197	1.24132	1.10476	1.0942	1.14846	1.11533	1.10538	1.07967	1.16017	1.18368	1.19004	1.16626	1.16319	1.1738	1.18704	1.17997	1.20541	1.18338	1.19752	1.21625	1.15631	1.17198	1.15657	1.08866	1.10187	1.12399	1.05796	1.08901	1.10137	1.0586	1.05444	1.09359	1.0827	1.14407	0.970331	0.975084	0.999137	1.10039	1.09589	1.10735	1.14387	1.14687	1.17448	1.12356	1.08792
	173.518	1.21011	1.14077	1.20425	1.17828	1.25052	1.12073	1.10669	1.14898	1.12087	1.10767	1.07694	1.16006	1.18549	1.18851	1.16731	1.16586	1.1751	1.18808	1.18037	1.20938	1.1846	1.20367	1.21949	1.16705	1.18118	1.16518	1.08689	1.10666	1.12634	1.06078	1.09215	1.10583	1.06823	1.06731	1.10075	1.0864	1.14536	0.97403	0.986134	1.00715	1.10788	1.09535	1.11053	1.1428	1.14618	1.16893	1.1275	1.08983
	177.522	1.22302	1.16026	1.22292	1.18944	1.25976	1.13475	1.12415	1.15563	1.13138	1.11072	1.08121	1.1545	1.19093	1.19286	1.17108	1.16684	1.17469	1.19062	1.18107	1.2107	1.19118	1.20759	1.2224	1.18793	1.19829	1.17185	1.09098	1.11125	1.13479	1.0595	1.09712	1.10454	1.07562	1.08087	1.11744	1.08909	1.14454	0.979492	0.992405	1.01372	1.11785	1.09819	1.11007	1.14304	1.14791	1.16874	1.13242	1.09122
	181.506	1.22896	1.18285	1.24172	1.19987	1.27102	1.14789	1.12662	1.16451	1.1401	1.11627	1.0863	1.15848	1.18645	1.18958	1.17541	1.17084	1.17443	1.19177	1.18068	1.21455	1.19674	1.21513	1.22863	1.20832	1.21592	1.19107	1.10249	1.11734	1.14482	1.06662	1.09846	1.12008	1.08184	1.08914	1.1308	1.09734	1.15486	0.993402	0.995048	1.025	1.1207	1.10289	1.10797	1.14009	1.1483	1.16757	1.13897	1.09002
	185.511	1.24497	1.19471	1.25846	1.20861	1.28429	1.16169	1.13642	1.1797	1.1497	1.12028	1.09402	1.16083	1.19175	1.18999	1.17762	1.17383	1.1768	1.19495	1.18295	1.21792	1.20289	1.21676	1.23224	1.23179	1.23354	1.20668	1.11037	1.12478	1.15725	1.0736	1.11121	1.12596	1.0942	1.09718	1.14699	1.09784	1.15499	1.00244	1.00203	1.02707	1.12813	1.10771	1.11793	1.13723	1.15073	1.16976	1.13678	1.09097
	189.51	1.25305	1.20888	1.28219	1.21783	1.29585	1.17905	1.15457	1.19227	1.16564	1.13293	1.1	1.16425	1.19449	1.19143	1.1808	1.17424	1.18119	1.19955	1.18294	1.21982	1.20861	1.22391	1.23627	1.25663	1.25332	1.21931	1.12071	1.1297	1.16233	1.0818	1.11314	1.13557	1.10321	1.10945	1.16262	1.10123	1.1608	1.01211	1.00146	1.03694	1.13371	1.10889	1.12738	1.13926	1.14954	1.16851	1.13612	1.08862
	193.498	1.26571	1.22708	1.31087	1.2282	1.31022	1.20062	1.16755	1.21038	1.17857	1.13737	1.10827	1.16537	1.19184	1.19236	1.1863	1.17073	1.17897	1.20821	1.18629	1.21822	1.21925	1.23344	1.24137	1.28793	1.27837	1.23834	1.13481	1.1412	1.17128	1.09373	1.12379	1.14075	1.1158	1.12131	1.17908	1.10564	1.17132	1.02975	1.00861	1.05386	1.1406	1.11624	1.12888	1.13985	1.15325	1.16972	1.13737	1.08678
	197.501	1.26711	1.2367	1.3284	1.24344	1.33135	1.22516	1.18463	1.2243	1.1967	1.14899	1.12148	1.17014	1.20474	1.19636	1.18751	1.16796	1.18034	1.20914	1.19081	1.22526	1.22817	1.24115	1.24815	1.31317	1.30109	1.2583	1.14524	1.15065	1.18535	1.10513	1.1337	1.1572	1.13315	1.13151	1.19833	1.10817	1.18312	1.05428	1.01685	1.06763	1.15118	1.12214	1.13349	1.1418	1.15507	1.17446	1.14041	1.08562
	201.521	1.27689	1.25946	1.35047	1.25777	1.35309	1.247	1.1949	1.24245	1.21912	1.16494	1.13404	1.18064	1.20602	1.20239	1.19378	1.17143	1.18095	1.21065	1.19153	1.22631	1.23853	1.24655	1.25132	1.34782	1.32616	1.28096	1.15693	1.1623	1.20175	1.11693	1.14246	1.16538	1.14021	1.14039	1.21832	1.11877	1.19629	1.07	1.01587	1.07819	1.15932	1.12911	1.14532	1.14403	1.15879	1.17762	1.14419	1.09134
	205.48	1.29778	1.27506	1.37608	1.26885	1.37216	1.26432	1.20316	1.25794	1.2327	1.17896	1.14569	1.18995	1.20755	1.20535	1.1985	1.17199	1.1834	1.21645	1.19757	1.23178	1.24521	1.24668	1.25925	1.36637	1.35082	1.30865	1.16828	1.18066	1.20917	1.12927	1.15035	1.18143	1.14929	1.14645	1.23115	1.1297	1.21084	1.08357	1.02432	1.09076	1.16507	1.13824	1.16453	1.14664	1.1591	1.18188	1.14854	1.08923
	209.543	1.31682	1.2933	1.3982	1.28016	1.38937	1.28811	1.21627	1.27813	1.2499	1.19402	1.15938	1.19655	1.21326	1.21656	1.20698	1.17291	1.18744	1.21852	1.20525	1.23657	1.25336	1.25458	1.2625	1.38852	1.38575	1.32799	1.18702	1.20023	1.22628	1.13628	1.15932	1.18564	1.15686	1.15904	1.23795	1.13633	1.22249	1.08278	1.02945	1.10017	1.17409	1.15217	1.17324	1.1534	1.16095	1.18669	1.15237	1.08945
	213.524	1.32858	1.32122	1.42723	1.28949	1.41223	1.31164	1.23209	1.29222	1.26662	1.21474	1.16333	1.20546	1.21715	1.21663	1.21697	1.17557	1.19504	1.22298	1.21489	1.24154	1.25934	1.26489	1.27062	1.42034	1.41707	1.34902	1.20064	1.22005	1.24124	1.14618	1.16668	1.20289	1.16193	1.16991	1.24742	1.14451	1.23793	1.09812	1.0395	1.1188	1.18474	1.15672	1.18172	1.15936	1.16533	1.19294	1.16463	1.09548
	217.512	1.34989	1.34294	1.44735	1.29928	1.43799	1.33142	1.25448	1.30333	1.28383	1.2304	1.17299	1.21345	1.22332	1.22308	1.23004	1.18358	1.20186	1.22715	1.22011	1.24957	1.26849	1.27736	1.27966	1.4421	1.44199	1.37632	1.21885	1.23898	1.26425	1.15546	1.18155	1.21261	1.16735	1.17151	1.25467	1.15843	1.24513	1.11112	1.0513	1.12442	1.19896	1.16842	1.1914	1.16742	1.171	1.19912	1.16778	1.09639
	221.506	1.36825	1.35865	1.47189	1.31256	1.46121	1.35651	1.27265	1.32271	1.30419	1.24967	1.18437	1.22271	1.23436	1.23131	1.23701	1.18792	1.20988	1.23161	1.22791	1.2668	1.27676	1.28974	1.29287	1.45505	1.46902	1.39575	1.23247	1.25985	1.2843	1.16341	1.19267	1.231	1.16815	1.17307	1.2651	1.16352	1.25138	1.11191	1.05899	1.12821	1.21149	1.17717	1.20492	1.17384	1.17392	1.20396	1.17562	1.10266
	225.516	1.39244	1.37463	1.50118	1.32354	1.48107	1.37111	1.29296	1.34126	1.32051	1.26944	1.20118	1.22747	1.23479	1.24374	1.24703	1.19471	1.21502	1.23929	1.23577	1.27708	1.28653	1.29969	1.30204	1.47651	1.49515	1.4239	1.24628	1.28156	1.30105	1.17289	1.20756	1.24489	1.16246	1.17443	1.27872	1.16415	1.25988	1.11666	1.07668	1.1274	1.22331	1.18558	1.21873	1.18032	1.17836	1.20009	1.18303	1.11085
	229.51	1.4075	1.38285	1.52624	1.33973	1.50297	1.38694	1.31646	1.3601	1.33002	1.28475	1.21254	1.23733	1.24203	1.25208	1.25938	1.20009	1.22542	1.25435	1.24777	1.29029	1.29775	1.30933	1.31426	1.49589	1.52452	1.44842	1.26502	1.30006	1.32058	1.17742	1.22435	1.26064	1.17336	1.18172	1.28041	1.16558	1.26523	1.12047	1.08566	1.12946	1.22876	1.19591	1.22244	1.18904	1.18213	1.20234	1.18713	1.11267
	233.562	1.41684	1.40503	1.54272	1.35568	1.5333	1.41316	1.33636	1.37781	1.34334	1.30493	1.22857	1.2499	1.24984	1.25831	1.26766	1.20638	1.23119	1.26315	1.25169	1.2984	1.30884	1.32472	1.32262	1.52817	1.54894	1.46099	1.28689	1.31832	1.34183	1.18548	1.23641	1.27914	1.184	1.18199	1.28347	1.16466	1.27464	1.11712	1.0877	1.1404	1.24042	1.20021	1.22177	1.19233	1.18569	1.20376	1.18826	1.12079
	237.532	1.42915	1.41018	1.56833	1.37109	1.55576	1.43186	1.35979	1.39825	1.36254	1.3225	1.23653	1.26421	1.25591	1.2603	1.27293	1.2063	1.23627	1.27655	1.25926	1.30441	1.32353	1.33657	1.33923	1.5459	1.56697	1.48987	1.29424	1.33731	1.36458	1.19829	1.25063	1.29875	1.18164	1.18307	1.30098	1.17728	1.26896	1.13134	1.08919	1.13788	1.24852	1.20286	1.23477	1.19564	1.19159	1.20681	1.18917	1.12717
	241.486	1.4401	1.41441	1.58672	1.39267	1.57975	1.45667	1.37783	1.4214	1.38253	1.33167	1.25473	1.27292	1.26814	1.26961	1.27879	1.21272	1.24322	1.28686	1.26363	1.3167	1.34011	1.3535	1.35416	1.55525	1.59117	1.51202	1.31086	1.35685	1.39015	1.20725	1.26146	1.31526	1.18064	1.18596	1.30756	1.18063	1.27481	1.121	1.09524	1.1448	1.24841	1.21104	1.24313	1.2013	1.19506	1.21194	1.19388	1.12447
	245.505	1.44869	1.42733	1.61373	1.41419	1.60725	1.47308	1.38648	1.44711	1.40251	1.34228	1.27667	1.28236	1.27141	1.27194	1.28361	1.21703	1.25027	1.29682	1.27699	1.32936	1.35846	1.36297	1.36548	1.5768	1.62114	1.5384	1.32177	1.37561	1.4102	1.22029	1.27453	1.3373	1.18143	1.18679	1.31479	1.17809	1.2775	1.12116	1.09776	1.15461	1.25185	1.20924	1.25089	1.20576	1.1976	1.21108	1.19583	1.12556
	249.524	1.45576	1.43789	1.63422	1.43208	1.63613	1.4828	1.39936	1.45539	1.41056	1.35717	1.29266	1.29258	1.28208	1.27712	1.29392	1.22808	1.25486	1.30957	1.28802	1.33728	1.37112	1.37878	1.37645	1.59959	1.64282	1.56549	1.33787	1.39491	1.42663	1.23334	1.28893	1.35902	1.17932	1.18662	1.31808	1.18856	1.28683	1.12266	1.10584	1.14625	1.25512	1.219	1.25856	1.21129	1.20109	1.2136	1.20452	1.1283
	253.523	1.46294	1.45362	1.65761	1.44984	1.65934	1.49566	1.40891	1.46662	1.42553	1.37146	1.2991	1.30362	1.29365	1.28011	1.30416	1.23604	1.25713	1.3206	1.2948	1.34765	1.38726	1.39851	1.38506	1.62305	1.6786	1.5852	1.3553	1.41167	1.45244	1.24209	1.30415	1.37557	1.17501	1.1847	1.31097	1.20188	1.2913	1.12014	1.10612	1.15259	1.26	1.22587	1.25997	1.21458	1.20596	1.21573	1.20702	1.13021
	257.547	1.48064	1.4617	1.66962	1.46649	1.67622	1.50674	1.41074	1.4789	1.43906	1.38088	1.31197	1.30552	1.30553	1.28291	1.30486	1.24165	1.26122	1.32798	1.30414	1.35822	1.40202	1.41863	1.40209	1.64159	1.70534	1.6095	1.37122	1.43206	1.46969	1.25316	1.31481	1.39941	1.16781	1.18009	1.31546	1.21302	1.29461	1.12497	1.10997	1.15514	1.27064	1.2287	1.27097	1.21681	1.20874	1.22176	1.20931	1.13163
	261.516	1.49176	1.45766	1.69073	1.4802	1.69053	1.50959	1.41614	1.48808	1.45149	1.39079	1.32475	1.30473	1.31497	1.28764	1.31339	1.24976	1.27161	1.33997	1.32088	1.36955	1.41857	1.44369	1.42062	1.64661	1.72569	1.64489	1.38045	1.45227	1.48808	1.26174	1.32819	1.41668	1.15641	1.17139	1.31647	1.21556	1.29459	1.12299	1.10835	1.15423	1.27158	1.23858	1.27531	1.22521	1.20852	1.21844	1.21401	1.13042
	265.544	1.5059	1.45947	1.70339	1.49486	1.71673	1.52389	1.41885	1.50462	1.46507	1.40173	1.34062	1.30539	1.32693	1.29084	1.3218	1.26102	1.2789	1.34879	1.33224	1.38529	1.43631	1.47028	1.434	1.66584	1.75056	1.6649	1.39713	1.47672	1.50603	1.26418	1.34321	1.43159	1.15743	1.16367	1.30844	1.21166	1.2963	1.11159	1.1125	1.16096	1.27553	1.24808	1.27865	1.22833	1.20477	1.21952	1.21844	1.13571
	269.519	1.52058	1.4636	1.71111	1.5071	1.73849	1.51657	1.422	1.50997	1.4756	1.41758	1.35353	1.31248	1.32878	1.29811	1.32797	1.2714	1.2869	1.36376	1.34365	1.39739	1.45401	1.49292	1.4456	1.68407	1.75887	1.68755	1.41508	1.49687	1.52079	1.2733	1.36103	1.44426	1.15829	1.16159	1.30671	1.21463	1.29608	1.11677	1.10781	1.15622	1.28602	1.25366	1.28486	1.23359	1.20439	1.21698	1.21996	1.14324
	273.523	1.5311	1.46577	1.72231	1.52294	1.75924	1.51902	1.43106	1.51358	1.48171	1.43346	1.3615	1.32308	1.34012	1.30758	1.34063	1.28001	1.2988	1.37633	1.35322	1.40542	1.46051	1.51332	1.45995	1.68897	1.76466	1.69943	1.42899	1.51283	1.53569	1.2732	1.36708	1.46001	1.15554	1.15657	1.30467	1.20886	1.30306	1.1091	1.10249	1.15337	1.2878	1.26627	1.28779	1.23325	1.20728	1.21681	1.22567	1.15019
	277.528	1.543	1.4662	1.7392	1.53535	1.77199	1.5263	1.43817	1.52671	1.49557	1.43933	1.38155	1.331	1.34278	1.3128	1.35396	1.29049	1.31025	1.38778	1.36235	1.41572	1.47758	1.52586	1.47664	1.70068	1.77568	1.70262	1.43726	1.52647	1.55895	1.27372	1.37667	1.47453	1.16191	1.15376	1.30001	1.19952	1.3035	1.10891	1.09684	1.15489	1.29093	1.27111	1.28942	1.23186	1.21405	1.21486	1.22373	1.15342
	281.526	1.54518	1.47196	1.75176	1.55076	1.78832	1.53748	1.4515	1.53661	1.50499	1.44355	1.39203	1.3383	1.35166	1.32059	1.36126	1.29853	1.32427	1.39823	1.37637	1.42799	1.49246	1.5416	1.49616	1.69981	1.77537	1.72244	1.44249	1.54213	1.56866	1.2746	1.37849	1.48664	1.15982	1.15122	1.29478	1.19798	1.30873	1.10537	1.0929	1.15321	1.2869	1.27233	1.29332	1.23671	1.21933	1.22681	1.22325	1.15675
	285.505	1.54353	1.48736	1.77063	1.56266	1.81371	1.54169	1.46589	1.54693	1.51966	1.45123	1.39645	1.34663	1.35574	1.33023	1.37359	1.30751	1.33309	1.41183	1.39129	1.43483	1.50753	1.56085	1.51035	1.6994	1.79095	1.7285	1.45013	1.55305	1.58315	1.28204	1.38927	1.50129	1.1581	1.14458	1.29186	1.18785	1.31519	1.09856	1.08602	1.14543	1.28469	1.2811	1.29343	1.24183	1.22104	1.22545	1.22297	1.1631
	289.528	1.5522	1.49905	1.77903	1.57504	1.83562	1.54789	1.47928	1.56472	1.53258	1.463	1.40636	1.36894	1.36197	1.33526	1.38566	1.31559	1.34266	1.42147	1.39998	1.4511	1.52184	1.57013	1.52179	1.71953	1.80345	1.74284	1.45935	1.56049	1.60528	1.29271	1.40092	1.51515	1.15249	1.14227	1.27813	1.19093	1.31723	1.10397	1.08799	1.12783	1.28507	1.2766	1.2936	1.24709	1.22747	1.23116	1.22568	1.17406
	293.564	1.55559	1.50951	1.78875	1.58422	1.84867	1.54573	1.49099	1.56564	1.53514	1.47604	1.41484	1.38309	1.37172	1.34222	1.39733	1.33163	1.35289	1.43415	1.41318	1.4653	1.54038	1.57765	1.54116	1.71494	1.8088	1.75102	1.45982	1.56291	1.6128	1.30037	1.40713	1.53067	1.14595	1.13546	1.27439	1.18846	1.33196	1.10029	1.08672	1.11799	1.28288	1.2783	1.29524	1.25058	1.23351	1.23623	1.22915	1.17441
	297.517	1.56031	1.52684	1.8007	1.59228	1.85763	1.55337	1.50461	1.57043	1.54099	1.49254	1.42024	1.39541	1.38087	1.34391	1.41007	1.33621	1.36126	1.44267	1.4298	1.48057	1.54898	1.58607	1.55745	1.71717	1.82977	1.75701	1.46353	1.57234	1.62439	1.30471	1.40683	1.54954	1.1406	1.12629	1.27673	1.19104	1.3378	1.09429	1.08745	1.11579	1.28065	1.28144	1.29354	1.2532	1.23788	1.24194	1.22943	1.17455
	301.561	1.56021	1.52488	1.80799	1.59672	1.86815	1.56642	1.51494	1.57251	1.55358	1.50867	1.43109	1.4007	1.38758	1.34849	1.4165	1.34154	1.37176	1.45287	1.44328	1.4987	1.56737	1.59762	1.58382	1.73111	1.84805	1.77731	1.47268	1.5915	1.6385	1.31194	1.414	1.55722	1.13081	1.12175	1.26928	1.193	1.33468	1.09437	1.09052	1.11233	1.27932	1.27864	1.29031	1.26159	1.23937	1.2447	1.23178	1.1799
	305.514	1.55996	1.5323	1.80759	1.6045	1.88593	1.5695	1.52696	1.58135	1.55877	1.52656	1.42571	1.40756	1.39932	1.35106	1.42144	1.35183	1.37896	1.46151	1.45734	1.51207	1.58502	1.61718	1.59959	1.74144	1.85347	1.79538	1.4791	1.60359	1.65168	1.31791	1.41648	1.56709	1.1257	1.11673	1.26274	1.19896	1.32988	1.09112	1.08993	1.10786	1.2755	1.27239	1.29032	1.26504	1.23743	1.25185	1.23275	1.17787
	309.55	1.57407	1.53557	1.81452	1.61258	1.89134	1.57741	1.53951	1.58273	1.5602	1.5424	1.43575	1.41711	1.41031	1.35248	1.42694	1.35927	1.38755	1.47291	1.47002	1.52198	1.59999	1.63644	1.61595	1.74633	1.86649	1.80099	1.49468	1.61996	1.66353	1.32508	1.42603	1.57362	1.12921	1.10685	1.26169	1.1938	1.3245	1.08394	1.08812	1.10731	1.2722	1.27682	1.2892	1.2666	1.23973	1.25039	1.23533	1.18215
	313.518	1.58305	1.53309	1.82338	1.6219	1.90267	1.57956	1.54464	1.57669	1.5705	1.5557	1.44929	1.42751	1.41752	1.36327	1.43274	1.37093	1.39737	1.47968	1.47981	1.54238	1.61867	1.65345	1.63751	1.74862	1.85856	1.81035	1.50884	1.6328	1.6805	1.32853	1.43282	1.58254	1.12582	1.09828	1.26361	1.19569	1.32046	1.07126	1.09427	1.10723	1.27331	1.27219	1.28898	1.26794	1.23717	1.25422	1.2356	1.18369
	317.518	1.57856	1.52385	1.82928	1.63251	1.90917	1.57657	1.55344	1.57588	1.57017	1.56589	1.45616	1.43116	1.42952	1.37854	1.43306	1.38338	1.4055	1.49431	1.50036	1.55225	1.63112	1.66791	1.65918	1.7471	1.85963	1.80834	1.51694	1.64026	1.68778	1.33094	1.43334	1.59256	1.12267	1.09751	1.27134	1.20109	1.31649	1.0614	1.08736	1.11398	1.27008	1.27515	1.29482	1.26768	1.23379	1.25956	1.23389	1.18012
	321.512	1.58694	1.52567	1.84044	1.64705	1.92262	1.58152	1.56092	1.57571	1.58506	1.57554	1.46444	1.4337	1.43685	1.39076	1.4422	1.38651	1.41141	1.50322	1.51482	1.56196	1.63825	1.68603	1.67434	1.75622	1.85358	1.8144	1.53647	1.65518	1.69869	1.33539	1.44671	1.6011	1.12049	1.09424	1.26194	1.20021	1.30854	1.05442	1.08758	1.11575	1.26441	1.26958	1.29122	1.26886	1.23614	1.26042	1.23769	1.18729
	325.51	1.58505	1.51799	1.84771	1.65848	1.93644	1.58591	1.56385	1.5836	1.59271	1.5792	1.47641	1.43722	1.44406	1.40481	1.44667	1.39534	1.41909	1.51669	1.52559	1.57351	1.65389	1.70355	1.69366	1.75854	1.85226	1.83036	1.53853	1.65521	1.70667	1.34013	1.45219	1.60765	1.11263	1.08586	1.25192	1.19513	1.29926	1.05681	1.08511	1.10721	1.25407	1.26832	1.28973	1.26477	1.23959	1.2614	1.24103	1.19351
	329.519	1.5923	1.52315	1.85366	1.66899	1.9433	1.57855	1.55477	1.58537	1.59338	1.57578	1.47591	1.44417	1.45211	1.40809	1.44841	1.40632	1.42293	1.5327	1.53862	1.58082	1.66798	1.72611	1.70474	1.75623	1.85687	1.83111	1.54115	1.6544	1.71574	1.34518	1.46052	1.60891	1.11084	1.08117	1.25028	1.19496	1.30022	1.04522	1.08105	1.10551	1.2512	1.26413	1.29189	1.26102	1.23742	1.26092	1.23857	1.195
	333.514	1.59163	1.52091	1.86128	1.6722	1.94678	1.58694	1.55031	1.58918	1.59418	1.57752	1.48637	1.45269	1.45907	1.41973	1.45587	1.41294	1.42998	1.54507	1.54987	1.58855	1.68019	1.73986	1.72387	1.74577	1.85372	1.83499	1.55773	1.66304	1.71907	1.35394	1.46903	1.61078	1.10783	1.07884	1.2582	1.19263	1.303	1.03478	1.07597	1.10231	1.25121	1.26818	1.28576	1.26385	1.23398	1.26178	1.2402	1.20293
	337.567	1.58904	1.51401	1.85571	1.67567	1.96605	1.58274	1.54638	1.6041	1.59738	1.58602	1.48895	1.45397	1.46098	1.42791	1.46496	1.42395	1.4395	1.55795	1.56565	1.59761	1.69091	1.75363	1.74014	1.75203	1.85072	1.83899	1.56185	1.66263	1.72825	1.364	1.46828	1.61848	1.10959	1.08232	1.25515	1.19149	1.29679	1.03576	1.06968	1.09512	1.25356	1.261	1.2883	1.26491	1.22729	1.26306	1.23963	1.20345
	341.536	1.59022	1.51321	1.84989	1.67877	1.97326	1.58374	1.55458	1.62417	1.59788	1.59136	1.4926	1.4567	1.47206	1.42648	1.47556	1.43019	1.44553	1.56855	1.57511	1.60552	1.69718	1.76916	1.75316	1.76375	1.85423	1.84992	1.56456	1.6673	1.7272	1.36793	1.46905	1.61417	1.10789	1.08289	1.24395	1.18312	1.29728	1.04062	1.06866	1.09279	1.24338	1.25884	1.28128	1.2649	1.23103	1.26307	1.2434	1.20768
	345.53	1.59375	1.52971	1.85893	1.68238	1.9826	1.58829	1.55539	1.6402	1.60281	1.58643	1.49119	1.46335	1.4811	1.42855	1.48351	1.4395	1.45157	1.57567	1.58214	1.61278	1.71074	1.79333	1.76966	1.75936	1.85577	1.85925	1.57313	1.67259	1.73594	1.36472	1.47953	1.6087	1.11404	1.07894	1.23471	1.17619	1.30364	1.04197	1.07422	1.08324	1.23967	1.255	1.27884	1.27037	1.23482	1.26014	1.24107	1.21271
	349.519	1.59169	1.52535	1.8614	1.68754	1.98492	1.59236	1.55804	1.64277	1.58861	1.58147	1.48784	1.46669	1.48434	1.42648	1.48936	1.44877	1.46237	1.58712	1.58975	1.62062	1.72896	1.80349	1.78449	1.75577	1.87426	1.86789	1.57681	1.67429	1.74531	1.36736	1.47585	1.61109	1.10968	1.08184	1.23325	1.17728	1.30589	1.04527	1.07158	1.07295	1.23888	1.25714	1.27354	1.27408	1.23319	1.25589	1.23322	1.21665
	353.518	1.58681	1.52567	1.8713	1.69028	1.99414	1.59708	1.55817	1.64451	1.58707	1.58485	1.48409	1.4773	1.48557	1.42363	1.50026	1.46278	1.47135	1.59587	1.60553	1.62434	1.74506	1.81585	1.79998	1.75264	1.87297	1.86207	1.58724	1.68634	1.75483	1.36816	1.48648	1.61436	1.11337	1.08481	1.24366	1.1787	1.3088	1.03572	1.07296	1.07295	1.24028	1.24934	1.26942	1.28326	1.22844	1.2567	1.2264	1.22009
	357.513	1.57878	1.52498	1.87874	1.69324	2.00334	1.60401	1.57542	1.6539	1.58532	1.58766	1.4904	1.48462	1.49571	1.42916	1.51548	1.473	1.48159	1.60258	1.61974	1.63422	1.76272	1.82987	1.82347	1.75621	1.87087	1.86653	1.58876	1.6986	1.76454	1.37098	1.48716	1.62839	1.11989	1.08029	1.24701	1.1797	1.31032	1.04486	1.07613	1.06985	1.22955	1.24686	1.2627	1.28502	1.23108	1.26465	1.2256	1.22393
	361.532	1.57318	1.53397	1.8794	1.70343	2.0137	1.59417	1.58149	1.64868	1.59317	1.5978	1.49054	1.49212	1.49937	1.43196	1.52323	1.47823	1.49428	1.61414	1.63586	1.64427	1.77222	1.84499	1.83734	1.76494	1.88693	1.87555	1.589	1.70913	1.77483	1.36498	1.48178	1.63223	1.11324	1.07347	1.24092	1.17792	1.30074	1.04018	1.07643	1.07405	1.22554	1.24468	1.26841	1.28415	1.2367	1.26372	1.21932	1.22864
	365.525	1.57505	1.53947	1.89172	1.7129	2.01442	1.59463	1.58563	1.64503	1.60165	1.59442	1.49377	1.50099	1.50147	1.43438	1.53153	1.48478	1.50285	1.62302	1.64681	1.64902	1.78252	1.85123	1.85325	1.76474	1.88962	1.88904	1.59255	1.71927	1.77726	1.35782	1.48604	1.63757	1.10565	1.07263	1.23656	1.17667	1.29949	1.03791	1.07608	1.07566	1.21963	1.24266	1.26412	1.28458	1.24015	1.26392	1.21638	1.23359
	369.519	1.57148	1.53949	1.89891	1.72278	2.01401	1.59146	1.58416	1.64015	1.60395	1.59168	1.49977	1.50726	1.50403	1.44008	1.53811	1.48761	1.51303	1.63954	1.66748	1.65772	1.79478	1.85504	1.86773	1.75684	1.89149	1.88667	1.60696	1.72457	1.78877	1.35187	1.48502	1.64639	1.10222	1.06434	1.23965	1.18299	1.29316	1.03917	1.06323	1.07593	1.22679	1.24225	1.26132	1.28549	1.23975	1.26572	1.21553	1.23296
	373.548	1.56518	1.53295	1.89779	1.73235	2.01712	1.59309	1.57862	1.63429	1.60453	1.60386	1.5082	1.50056	1.50193	1.4418	1.54575	1.49542	1.52197	1.64959	1.68148	1.66957	1.79817	1.85996	1.88543	1.75542	1.88215	1.88978	1.61307	1.73325	1.79128	1.36132	1.48587	1.65094	1.09904	1.06443	1.24654	1.17907	1.29133	1.03483	1.06252	1.08053	1.22395	1.24668	1.25311	1.27788	1.2388	1.2699	1.21825	1.22886
	377.532	1.55554	1.52994	1.89109	1.73383	2.01663	1.59442	1.57945	1.63598	1.61743	1.61124	1.50711	1.50936	1.50795	1.44945	1.54748	1.50548	1.53191	1.65792	1.70058	1.68271	1.80673	1.87544	1.8997	1.7583	1.88222	1.88793	1.61086	1.74195	1.79613	1.36004	1.48604	1.65387	1.10288	1.06422	1.24238	1.1698	1.2899	1.03315	1.06174	1.08766	1.22467	1.23937	1.25376	1.27716	1.23678	1.27193	1.21842	1.22576
	381.536	1.55863	1.52864	1.88174	1.74057	2.02292	1.58771	1.5836	1.64105	1.62949	1.61444	1.50658	1.50829	1.52059	1.45012	1.54902	1.50626	1.54001	1.66339	1.71406	1.69012	1.8075	1.88709	1.91035	1.75829	1.88369	1.87139	1.60401	1.74784	1.79549	1.35744	1.48604	1.65236	1.10194	1.06476	1.22679	1.16969	1.28049	1.03714	1.0546	1.08788	1.22397	1.24126	1.25579	1.27062	1.23649	1.26958	1.21854	1.22198
	385.54	1.5694	1.53964	1.87338	1.74642	2.02711	1.58165	1.57692	1.63864	1.63645	1.62195	1.51196	1.50648	1.51662	1.45769	1.54896	1.51103	1.54378	1.66872	1.72625	1.7017	1.81185	1.89596	1.91295	1.75577	1.87312	1.85554	1.60498	1.74122	1.79409	1.35248	1.49721	1.65093	1.09689	1.07126	1.21978	1.17011	1.27284	1.03252	1.05667	1.08793	1.22983	1.24281	1.25441	1.27152	1.23716	1.26977	1.21635	1.22258
	389.514	1.57278	1.5229	1.87626	1.75307	2.0362	1.58087	1.58728	1.64503	1.63454	1.62321	1.51192	1.50834	1.52007	1.46216	1.55073	1.52012	1.54971	1.67483	1.73562	1.71224	1.82065	1.90756	1.92355	1.75528	1.87104	1.84907	1.6004	1.73955	1.78835	1.35833	1.50433	1.65436	1.10028	1.07616	1.21812	1.17324	1.27347	1.03462	1.05556	1.08747	1.22839	1.23438	1.24852	1.27071	1.23482	1.26869	1.21727	1.21902
	393.533	1.57159	1.52874	1.87135	1.75134	2.04163	1.57755	1.58872	1.64656	1.63165	1.62976	1.51394	1.50762	1.52536	1.47086	1.5594	1.53405	1.55309	1.6764	1.73973	1.72915	1.83161	1.91892	1.93598	1.75136	1.8567	1.82792	1.60088	1.74052	1.79389	1.36295	1.50655	1.65174	1.09774	1.07033	1.21801	1.17337	1.27358	1.03194	1.06048	1.08779	1.22417	1.23236	1.24616	1.2677	1.23399	1.26831	1.22006	1.21703
	397.512	1.56797	1.53394	1.86695	1.75241	2.04674	1.57877	1.58794	1.64371	1.63084	1.64563	1.51544	1.51379	1.52819	1.47453	1.5649	1.54907	1.55416	1.67924	1.74376	1.73623	1.83981	1.93582	1.94886	1.75736	1.84945	1.82191	1.59494	1.74458	1.79187	1.37172	1.5089	1.6546	1.09946	1.07745	1.21428	1.17433	1.26991	1.03104	1.0702	1.09081	1.2157	1.23135	1.24639	1.26911	1.23056	1.2656	1.22284	1.21807
	401.521	1.57238	1.53134	1.87007	1.75375	2.04667	1.58318	1.59146	1.63622	1.64217	1.64783	1.50939	1.52662	1.53175	1.47605	1.57274	1.55663	1.5618	1.68275	1.74993	1.73752	1.85545	1.94695	1.95945	1.75181	1.85926	1.81188	1.58753	1.74422	1.78448	1.36917	1.50453	1.66619	1.0933	1.07734	1.21045	1.18129	1.26508	1.03069	1.05804	1.08414	1.21067	1.22154	1.24588	1.27452	1.22899	1.25998	1.21761	1.22176
	405.52	1.58597	1.53884	1.86659	1.74996	2.05828	1.57895	1.58695	1.63531	1.64115	1.64576	1.51496	1.53306	1.5402	1.47552	1.58051	1.56835	1.56561	1.68572	1.75633	1.73642	1.85361	1.95879	1.96684	1.75364	1.85283	1.80562	1.59074	1.73914	1.77854	1.37083	1.50587	1.67516	1.09603	1.07318	1.2146	1.18419	1.26497	1.03044	1.06437	1.07714	1.20719	1.2273	1.2447	1.27047	1.22976	1.26198	1.21642	1.21797
	409.524	1.59096	1.53658	1.86102	1.74956	2.06011	1.58236	1.58671	1.62884	1.63783	1.64216	1.52724	1.53472	1.54276	1.48289	1.58731	1.57869	1.56547	1.69389	1.76067	1.74834	1.86907	1.96298	1.97606	1.74928	1.85063	1.81738	1.59915	1.74251	1.77518	1.37254	1.49239	1.67927	1.09538	1.07154	1.2145	1.1785	1.27007	1.02748	1.06551	1.07554	1.20171	1.22346	1.24139	1.27171	1.23263	1.26831	1.21483	1.21776
	413.533	1.57763	1.52873	1.86411	1.74678	2.05628	1.58278	1.59328	1.63282	1.6369	1.64681	1.5342	1.54334	1.55063	1.48293	1.59085	1.58396	1.5664	1.70316	1.76335	1.74731	1.87266	1.97369	1.98206	1.74075	1.85026	1.82596	1.60141	1.75578	1.77577	1.3737	1.48109	1.67694	1.10041	1.06449	1.21484	1.17512	1.27018	1.02584	1.05892	1.07271	1.19719	1.21922	1.23965	1.27072	1.23155	1.26618	1.21723	1.21683
	417.527	1.57504	1.54538	1.85979	1.74262	2.04435	1.59019	1.5862	1.63337	1.6372	1.64251	1.54436	1.54436	1.55539	1.48654	1.59392	1.58819	1.57462	1.70747	1.76727	1.74968	1.86939	1.98158	1.99171	1.73054	1.83872	1.82617	1.60476	1.75951	1.77678	1.36919	1.48129	1.67521	1.09324	1.0618	1.2146	1.16068	1.27239	1.02882	1.05572	1.06576	1.19347	1.21779	1.23657	1.2717	1.23162	1.26933	1.22126	1.21758
	421.536	1.57416	1.52852	1.86074	1.74227	2.03974	1.58918	1.57803	1.62529	1.63237	1.63829	1.54763	1.55458	1.56448	1.48206	1.59429	1.59431	1.578	1.71813	1.77634	1.75203	1.87369	1.99383	2.00163	1.72541	1.84531	1.82091	1.59986	1.75548	1.77654	1.36992	1.4822	1.67527	1.08729	1.06594	1.21441	1.15812	1.28023	1.03238	1.04793	1.0653	1.19064	1.22059	1.23292	1.27177	1.22998	1.26765	1.21877	1.21951
	425.525	1.57744	1.51779	1.85689	1.73668	2.03549	1.5949	1.57605	1.62929	1.62691	1.63573	1.54375	1.55154	1.56567	1.47583	1.59834	1.59995	1.59097	1.72486	1.78554	1.74966	1.87944	2.00069	2.00445	1.71432	1.8518	1.82439	1.59225	1.75919	1.77011	1.37047	1.48753	1.67028	1.08018	1.06832	1.21468	1.15149	1.28632	1.02298	1.04065	1.05964	1.18675	1.21439	1.23617	1.26873	1.23583	1.26725	1.21284	1.21777
	429.539	1.57565	1.51943	1.85394	1.73802	2.04218	1.5936	1.57903	1.62751	1.62254	1.63187	1.54727	1.54298	1.57182	1.47934	1.59998	1.60509	1.60337	1.7306	1.7894	1.76096	1.87952	2.00977	2.00471	1.71192	1.85932	1.82465	1.59419	1.75636	1.77856	1.36716	1.48813	1.65643	1.07956	1.06954	1.20836	1.14255	1.28235	1.02139	1.05006	1.06375	1.18274	1.2163	1.23372	1.26396	1.2358	1.27139	1.21085	1.21949
	433.538	1.55645	1.51558	1.86218	1.74106	2.03222	1.58917	1.57874	1.63048	1.61687	1.63759	1.54942	1.5372	1.56867	1.48748	1.60445	1.60628	1.61103	1.73442	1.79447	1.76712	1.89364	2.01667	2.01896	1.71425	1.84726	1.81329	1.59459	1.75761	1.78556	1.36344	1.4844	1.64979	1.0775	1.07426	1.20814	1.14117	1.27431	1.02283	1.04519	1.06752	1.17718	1.21331	1.23281	1.26672	1.23759	1.2741	1.20816	1.22493
	437.552	1.54873	1.51617	1.86427	1.73656	2.02651	1.58125	1.57893	1.63189	1.60331	1.64225	1.54724	1.54367	1.57463	1.48689	1.60682	1.60922	1.62417	1.73302	1.79937	1.7642	1.89597	2.03221	2.02942	1.72025	1.86172	1.80451	1.59774	1.7534	1.78333	1.36216	1.48913	1.64757	1.07455	1.07412	1.21164	1.14264	1.26767	1.02109	1.05014	1.06766	1.183	1.21231	1.23075	1.26178	1.23606	1.26655	1.21129	1.22286
	441.526	1.54992	1.51411	1.85567	1.74277	2.02497	1.57675	1.58521	1.62959	1.59754	1.63375	1.53976	1.54735	1.57347	1.4856	1.61323	1.6245	1.6297	1.73632	1.80351	1.7669	1.89931	2.04177	2.03522	1.71727	1.86727	1.79392	1.59272	1.75079	1.77983	1.3656	1.48596	1.6496	1.07323	1.07692	1.20766	1.13953	1.26823	1.01997	1.05168	1.06185	1.1818	1.21248	1.2326	1.25798	1.23542	1.26751	1.2052	1.21848
	445.523	1.55307	1.51638	1.84821	1.7434	2.02977	1.56971	1.59117	1.62524	1.59824	1.63909	1.53651	1.54875	1.57245	1.48471	1.61851	1.63333	1.62961	1.739	1.81038	1.76517	1.90952	2.04604	2.04543	1.72127	1.87148	1.78933	1.58912	1.74841	1.78367	1.36271	1.47857	1.65207	1.08107	1.07017	1.20934	1.14464	1.26344	1.01389	1.05531	1.06173	1.17721	1.21282	1.23186	1.25455	1.23296	1.26472	1.19989	1.21512
	449.539	1.55232	1.52073	1.83624	1.74797	2.0223	1.5652	1.59439	1.62717	1.59832	1.63808	1.54379	1.54589	1.57138	1.49108	1.61356	1.63733	1.6345	1.74232	1.81984	1.76592	1.91106	2.05014	2.05	1.73013	1.86284	1.80446	1.58811	1.74964	1.76799	1.356	1.47296	1.65536	1.08714	1.07125	1.20923	1.14269	1.25025	1.01315	1.05795	1.05726	1.17705	1.20625	1.23279	1.25275	1.23492	1.26471	1.19696	1.21472
	453.508	1.54708	1.52027	1.8321	1.74618	2.0215	1.54946	1.58745	1.62244	1.59732	1.64996	1.54278	1.54708	1.57801	1.49206	1.61193	1.64476	1.636	1.74334	1.8181	1.77688	1.91344	2.05555	2.05683	1.73322	1.85744	1.80286	1.58979	1.73824	1.7747	1.35254	1.45808	1.66146	1.09043	1.06817	1.20648	1.14451	1.24729	1.01939	1.06446	1.05742	1.17953	1.2062	1.22804	1.25388	1.23227	1.27383	1.19825	1.21428
	457.522	1.54492	1.51961	1.82302	1.74101	2.00889	1.5421	1.5882	1.6274	1.58987	1.65366	1.54546	1.54997	1.5767	1.49592	1.60882	1.64736	1.62651	1.74592	1.81945	1.76456	1.92742	2.06141	2.06724	1.72941	1.84442	1.80504	1.58667	1.74034	1.76965	1.35351	1.45207	1.66045	1.09502	1.06573	1.20824	1.15091	1.24762	1.01978	1.05692	1.05346	1.18124	1.20819	1.22834	1.25561	1.23109	1.27451	1.20204	1.21387
	461.537	1.55288	1.52355	1.80394	1.74373	2.00593	1.54221	1.59257	1.62996	1.58798	1.6521	1.54156	1.55182	1.57623	1.49734	1.609	1.64983	1.62364	1.74911	1.81923	1.76562	1.92846	2.05934	2.06641	1.71627	1.84631	1.81657	1.58433	1.73802	1.76117	1.35612	1.45347	1.65656	1.09409	1.0625	1.20512	1.15285	1.24754	1.01486	1.0486	1.05277	1.17857	1.20714	1.22432	1.2542	1.22847	1.27304	1.20937	1.20829
	465.57	1.55169	1.51707	1.79608	1.73797	1.99609	1.53947	1.58816	1.63477	1.59183	1.64637	1.54022	1.54372	1.5716	1.50288	1.61177	1.65851	1.61931	1.7525	1.82661	1.76889	1.93342	2.05321	2.06614	1.71089	1.82769	1.82697	1.57292	1.73723	1.76052	1.35324	1.45268	1.66018	1.10088	1.0586	1.19964	1.1531	1.24805	1.01236	1.04173	1.05126	1.17078	1.203	1.22137	1.25849	1.22754	1.27844	1.20695	1.20824
	469.539	1.5529	1.5148	1.79766	1.7319	1.99265	1.54521	1.57869	1.64141	1.59491	1.65393	1.53622	1.54096	1.58209	1.50565	1.61167	1.65743	1.62408	1.75409	1.83252	1.76432	1.93546	2.05066	2.07401	1.70753	1.81632	1.82041	1.58013	1.73445	1.75343	1.35117	1.45362	1.66031	1.09932	1.05979	1.19949	1.15368	1.24279	1.01627	1.04373	1.05698	1.16789	1.20381	1.21224	1.25778	1.22457	1.27316	1.20784	1.21137
	473.558	1.54949	1.50621	1.79438	1.73115	1.98255	1.53484	1.57647	1.6507	1.59394	1.65356	1.54223	1.54345	1.58753	1.50363	1.60715	1.65537	1.63088	1.7547	1.83388	1.76818	1.93131	2.04626	2.06658	1.70421	1.80986	1.81119	1.58166	1.7318	1.74313	1.35637	1.45304	1.65784	1.09381	1.06127	1.18857	1.15242	1.25072	1.01861	1.03659	1.05964	1.16743	1.20502	1.2105	1.25701	1.22865	1.27171	1.20862	1.20875
	477.542	1.54629	1.50199	1.79232	1.72773	1.9821	1.53608	1.57383	1.64825	1.59815	1.65972	1.54104	1.54001	1.58686	1.50294	1.61136	1.66068	1.63195	1.7584	1.83281	1.77096	1.93435	2.04893	2.06981	1.69046	1.79838	1.80233	1.58832	1.72347	1.74631	1.3589	1.45403	1.65402	1.09608	1.06109	1.18849	1.15166	1.25283	1.01539	1.03594	1.0586	1.16976	1.21039	1.20635	1.26	1.23131	1.27546	1.20683	1.20436
	481.546	1.54654	1.50455	1.79188	1.7297	1.97605	1.54423	1.57998	1.64717	1.60197	1.63957	1.541	1.54651	1.58872	1.50772	1.6164	1.65954	1.62992	1.76328	1.83955	1.77939	1.93058	2.04163	2.07248	1.68954	1.79169	1.79343	1.58014	1.73021	1.73843	1.352	1.45552	1.64905	1.09387	1.06026	1.18798	1.15065	1.25527	1.01205	1.03129	1.05489	1.1682	1.2099	1.20546	1.26203	1.22866	1.27261	1.20294	1.20473
	485.53	1.55571	1.50411	1.7897	1.71965	1.97999	1.54539	1.57815	1.64707	1.60544	1.63969	1.53884	1.54751	1.59118	1.50633	1.62255	1.6565	1.63303	1.7616	1.84666	1.79047	1.92294	2.03932	2.06554	1.69421	1.78875	1.78216	1.57777	1.726	1.73378	1.35097	1.45646	1.65379	1.0878	1.06078	1.18968	1.14585	1.25088	1.01627	1.02727	1.05447	1.16826	1.20488	1.20344	1.26005	1.22657	1.2689	1.19767	1.20248
	489.54	1.55114	1.50578	1.79131	1.71221	1.98246	1.54935	1.57355	1.64536	1.61458	1.63685	1.54384	1.545	1.59377	1.49655	1.6196	1.65908	1.63569	1.76628	1.85345	1.79639	1.92281	2.03693	2.06859	1.69279	1.78308	1.78445	1.57079	1.71566	1.73356	1.34328	1.45882	1.64976	1.08785	1.05525	1.1941	1.14433	1.24634	1.01866	1.03374	1.05352	1.17229	1.2023	1.20652	1.25553	1.22741	1.27038	1.19504	1.20144
	493.553	1.55787	1.50448	1.78829	1.71335	1.98646	1.54447	1.56427	1.63702	1.61525	1.64097	1.54821	1.54436	1.59634	1.49235	1.62292	1.66493	1.63888	1.77179	1.85031	1.79841	1.91246	2.03575	2.07695	1.68465	1.7754	1.78237	1.56633	1.70825	1.73783	1.34963	1.45387	1.64645	1.08207	1.05861	1.19398	1.14472	1.2505	1.02663	1.0343	1.05291	1.17304	1.2023	1.2062	1.25105	1.22805	1.26782	1.1884	1.20158
	497.532	1.5624	1.5043	1.77792	1.71097	1.98224	1.53959	1.56143	1.6316	1.61301	1.63297	1.55178	1.53519	1.59131	1.49212	1.6199	1.66677	1.63313	1.76749	1.85061	1.80302	1.91479	2.03939	2.0799	1.68268	1.77426	1.78582	1.56378	1.70203	1.7402	1.3489	1.45054	1.63981	1.07816	1.05606	1.19437	1.14469	1.24961	1.02405	1.02536	1.04608	1.17679	1.19591	1.20779	1.25127	1.2299	1.27239	1.18492	1.19759
	501.546	1.55794	1.49966	1.77958	1.70462	1.9907	1.54235	1.55625	1.6265	1.60379	1.63685	1.53683	1.53505	1.59136	1.49064	1.62175	1.67898	1.62639	1.76745	1.85327	1.80837	1.91702	2.04751	2.08664	1.67879	1.77319	1.79271	1.56412	1.69572	1.73728	1.34585	1.45381	1.64189	1.07729	1.0581	1.19543	1.14457	1.24215	1.02337	1.02475	1.04655	1.17652	1.19217	1.20688	1.25028	1.22748	1.2746	1.18311	1.20389
	505.543	1.55239	1.50708	1.77606	1.6948	1.98096	1.53746	1.55366	1.62791	1.59525	1.63339	1.52899	1.54023	1.59247	1.48528	1.61967	1.67608	1.6283	1.76873	1.85197	1.81049	1.90997	2.04508	2.08323	1.67719	1.77774	1.77644	1.56068	1.6938	1.73299	1.3402	1.45201	1.63975	1.07268	1.05609	1.18847	1.14857	1.24452	1.02393	1.02385	1.04583	1.17397	1.18816	1.20905	1.24683	1.22558	1.27374	1.18349	1.20515
	509.559	1.55183	1.5049	1.76438	1.68926	1.97565	1.53218	1.55069	1.62961	1.59362	1.63609	1.52956	1.5395	1.59606	1.48318	1.62225	1.6791	1.62397	1.76801	1.85107	1.79457	1.91284	2.0574	2.08096	1.66794	1.7717	1.77776	1.55708	1.6853	1.73384	1.34857	1.4552	1.62975	1.07603	1.05292	1.18607	1.15034	1.24034	1.02905	1.02817	1.04755	1.17156	1.18423	1.20431	1.24476	1.22852	1.27454	1.1851	1.20508
	513.558	1.53701	1.49862	1.75498	1.6938	1.96119	1.51902	1.5515	1.62798	1.59148	1.63275	1.52898	1.5482	1.59679	1.48432	1.61969	1.69568	1.62453	1.76906	1.84871	1.79893	1.9084	2.05267	2.07882	1.6685	1.76661	1.78841	1.55211	1.68334	1.72758	1.34973	1.45668	1.62469	1.0856	1.05096	1.18627	1.14663	1.24032	1.02593	1.03674	1.04982	1.16348	1.18095	1.20623	1.2446	1.2308	1.28114	1.18389	1.19954
	517.527	1.53834	1.48337	1.74619	1.69626	1.94834	1.509	1.55441	1.62303	1.57624	1.6273	1.5303	1.55661	1.59764	1.49876	1.61485	1.70209	1.62594	1.77192	1.84296	1.79419	1.90078	2.05615	2.07043	1.66647	1.76732	1.77658	1.54702	1.68213	1.71614	1.35695	1.45091	1.62079	1.08749	1.05826	1.1807	1.14793	1.24598	1.02498	1.03046	1.04606	1.15725	1.1772	1.20618	1.24615	1.23133	1.2777	1.18032	1.19927
	521.546	1.53209	1.48756	1.73945	1.69815	1.93354	1.50412	1.56533	1.62472	1.57389	1.62318	1.52317	1.56657	1.60508	1.49835	1.6139	1.70391	1.6239	1.77508	1.84398	1.78907	1.9089	2.06245	2.06506	1.66173	1.7707	1.75921	1.54808	1.68178	1.71229	1.3475	1.45431	1.61416	1.08334	1.05384	1.17781	1.14543	1.23987	1.01717	1.02762	1.04343	1.16031	1.17566	1.20569	1.24741	1.23185	1.27801	1.18611	1.19823
	525.536	1.53148	1.48323	1.73365	1.69266	1.92339	1.49376	1.56352	1.62312	1.56602	1.61669	1.5254	1.57211	1.60561	1.49228	1.61049	1.70728	1.63065	1.77955	1.84003	1.79057	1.91517	2.05178	2.0597	1.65987	1.76994	1.75425	1.53558	1.68035	1.70467	1.34285	1.45724	1.61132	1.08648	1.05194	1.17854	1.1482	1.23985	1.01013	1.03478	1.04968	1.16097	1.17543	1.20538	1.25009	1.23451	1.27736	1.18724	1.20003
	529.564	1.53195	1.47819	1.73052	1.68818	1.90707	1.49583	1.56105	1.61617	1.56856	1.60241	1.52436	1.57201	1.60421	1.49192	1.61086	1.69954	1.635	1.77906	1.83668	1.78623	1.91541	2.05405	2.05479	1.65368	1.75807	1.73344	1.52667	1.67102	1.69966	1.34067	1.45329	1.60669	1.08636	1.05531	1.17236	1.14823	1.24129	1.01103	1.03815	1.05235	1.162	1.17555	1.19892	1.24643	1.23375	1.27542	1.18638	1.19117
	533.534	1.52339	1.47286	1.72719	1.69329	1.90839	1.49288	1.57065	1.61303	1.57068	1.59707	1.52128	1.57577	1.59585	1.49629	1.61709	1.69595	1.63457	1.78005	1.83561	1.77521	1.91743	2.05365	2.05307	1.65249	1.75221	1.73804	1.51924	1.66289	1.69695	1.34163	1.45191	1.59699	1.09011	1.05488	1.17463	1.14508	1.23956	1.00425	1.03824	1.05416	1.1616	1.17145	1.20061	1.24808	1.23419	1.27428	1.1884	1.19065
	537.552	1.51543	1.46293	1.72876	1.69012	1.90183	1.4917	1.56412	1.61406	1.57303	1.58989	1.5219	1.56905	1.59087	1.50146	1.61455	1.69727	1.64092	1.77756	1.82869	1.76945	1.91834	2.0485	2.048	1.65125	1.74473	1.72909	1.52528	1.66006	1.68826	1.33422	1.44883	1.59387	1.08651	1.05593	1.17817	1.14982	1.24151	0.999837	1.037	1.05225	1.15766	1.17584	1.20398	1.24791	1.23243	1.27378	1.1871	1.18974
	541.531	1.5183	1.46092	1.72444	1.68191	1.89084	1.49862	1.56214	1.60606	1.57124	1.5926	1.51498	1.56161	1.59346	1.49602	1.61173	1.68831	1.64164	1.7775	1.83116	1.75794	1.92034	2.04574	2.04852	1.63956	1.74928	1.71546	1.52555	1.65055	1.68333	1.32686	1.44613	1.59286	1.09009	1.05696	1.17903	1.1569	1.23653	1.00489	1.03417	1.05428	1.16546	1.17261	1.19799	1.2471	1.2332	1.27307	1.1885	1.18991
	545.534	1.50857	1.46028	1.71749	1.67282	1.88315	1.50103	1.56196	1.60534	1.57643	1.58939	1.5131	1.55955	1.59078	1.48947	1.61496	1.68665	1.64438	1.77055	1.83182	1.75401	1.91748	2.04789	2.05282	1.63661	1.75052	1.71064	1.52722	1.64909	1.68135	1.32277	1.44395	1.58968	1.08402	1.05123	1.17764	1.16298	1.23546	1.00805	1.03567	1.05846	1.17463	1.16928	1.19264	1.25113	1.23206	1.27715	1.18313	1.18978
	549.564	1.49866	1.45731	1.71515	1.67016	1.88173	1.50679	1.56361	1.60127	1.56803	1.58548	1.5086	1.55987	1.57946	1.49212	1.61084	1.68486	1.64177	1.76215	1.82704	1.74756	1.9093	2.0396	2.04545	1.64093	1.74673	1.70307	1.52417	1.64457	1.674	1.32451	1.43728	1.58739	1.08762	1.05662	1.17798	1.1626	1.23723	1.01435	1.03864	1.06607	1.16909	1.16867	1.18823	1.25349	1.23151	1.27708	1.18547	1.18974
	553.508	1.48505	1.45673	1.70973	1.66813	1.87714	1.51274	1.56239	1.59956	1.58004	1.58768	1.50026	1.56372	1.58202	1.49688	1.61439	1.68589	1.63634	1.75824	1.82826	1.74265	1.90213	2.04765	2.04432	1.64122	1.74775	1.70172	1.53043	1.63884	1.66794	1.32381	1.42813	1.58399	1.08535	1.06014	1.17472	1.16719	1.24092	1.01563	1.03194	1.06645	1.16673	1.17167	1.18734	1.25314	1.23121	1.27704	1.18736	1.18664
	557.547	1.47741	1.4545	1.69786	1.66541	1.87457	1.51379	1.56507	1.59319	1.57992	1.59107	1.50553	1.56353	1.57957	1.50022	1.61781	1.69002	1.63146	1.75929	1.82366	1.7395	1.89592	2.0393	2.03681	1.63187	1.74392	1.71344	1.5353	1.64017	1.66372	1.32123	1.4231	1.57268	1.08969	1.05507	1.18251	1.16749	1.23923	1.02084	1.03175	1.06197	1.16906	1.16973	1.19337	1.25451	1.23627	1.28012	1.18595	1.18711
	561.501	1.48434	1.44595	1.69889	1.65562	1.86696	1.51769	1.56798	1.58501	1.57454	1.5908	1.50673	1.55368	1.59295	1.49766	1.61344	1.691	1.62988	1.75439	1.82166	1.74023	1.89641	2.03132	2.03203	1.63008	1.74856	1.70739	1.53025	1.64479	1.65798	1.31831	1.42886	1.57294	1.09059	1.05461	1.18549	1.17627	1.24127	1.02591	1.03112	1.06193	1.17234	1.17332	1.19209	1.24976	1.23716	1.28134	1.18481	1.18307
	565.555	1.48947	1.44469	1.69243	1.65061	1.8659	1.519	1.57424	1.57952	1.56244	1.59204	1.5065	1.55487	1.59466	1.49646	1.60789	1.68848	1.62864	1.74918	1.82663	1.7422	1.89267	2.02492	2.02267	1.6228	1.75207	1.70958	1.52079	1.64206	1.6533	1.32359	1.42597	1.57164	1.09559	1.05432	1.17925	1.16891	1.23711	1.02629	1.02988	1.06054	1.18022	1.16757	1.18709	1.24407	1.23905	1.27863	1.17776	1.18246
	569.549	1.48872	1.44493	1.68721	1.6466	1.86888	1.51576	1.57526	1.58224	1.55127	1.58879	1.51346	1.55759	1.59201	1.49319	1.60588	1.69221	1.6259	1.74587	1.82179	1.74192	1.88621	2.02259	2.01643	1.62106	1.73659	1.71299	1.51927	1.63936	1.64915	1.32475	1.42178	1.56773	1.08536	1.0506	1.17592	1.16335	1.24157	1.01877	1.02767	1.0593	1.17963	1.16824	1.18925	1.24009	1.23848	1.27354	1.17966	1.18648
	573.528	1.49289	1.44579	1.68818	1.64157	1.86214	1.50983	1.565	1.57934	1.54824	1.59694	1.50899	1.55137	1.59482	1.49122	1.6043	1.6886	1.62262	1.74653	1.81799	1.74219	1.88247	2.01023	2.01009	1.61938	1.732	1.70028	1.51569	1.6375	1.64922	1.32334	1.41754	1.56971	1.09089	1.0524	1.17443	1.15797	1.2371	1.01739	1.02479	1.06365	1.16915	1.16715	1.19153	1.23659	1.23979	1.26918	1.17874	1.19028
	577.547	1.48533	1.43984	1.68106	1.6355	1.85455	1.5066	1.55809	1.57829	1.55178	1.59925	1.51419	1.54082	1.59737	1.49118	1.60407	1.69104	1.62442	1.74398	1.81313	1.74304	1.87515	2.01107	2.00393	1.61553	1.72423	1.70126	1.51638	1.63209	1.63973	1.32371	1.41885	1.56562	1.08866	1.04877	1.17308	1.16188	1.23571	1.01514	1.02074	1.05779	1.16693	1.16677	1.19585	1.23571	1.23715	1.26472	1.17286	1.19231
	581.521	1.48426	1.43579	1.68076	1.63185	1.85091	1.50096	1.55708	1.57664	1.53737	1.60443	1.51799	1.5357	1.59494	1.4909	1.60295	1.68703	1.6255	1.74021	1.80988	1.73391	1.8693	2.00374	1.99597	1.60836	1.71232	1.69678	1.50605	1.62803	1.63555	1.32298	1.42158	1.55927	1.08459	1.04603	1.17472	1.15325	1.23321	1.01217	1.02111	1.05696	1.16632	1.16241	1.1975	1.23471	1.23242	1.26356	1.16819	1.19236
	585.54	1.49572	1.44429	1.67459	1.63629	1.85026	1.487	1.55162	1.57299	1.53957	1.59492	1.52259	1.52971	1.59945	1.4922	1.59748	1.68196	1.61972	1.73656	1.80943	1.73097	1.86513	2.00111	2.00085	1.60931	1.70984	1.68867	1.49123	1.61988	1.63547	1.32424	1.41881	1.56195	1.0843	1.05447	1.17259	1.15187	1.22882	1.00015	1.01942	1.05894	1.16484	1.16011	1.19465	1.23671	1.22925	1.2627	1.17139	1.19601
	589.529	1.49002	1.44782	1.66381	1.63344	1.85146	1.48158	1.54089	1.57598	1.54138	1.59296	1.52479	1.5255	1.59785	1.49765	1.58806	1.68316	1.62014	1.73313	1.7994	1.72679	1.85993	2.00412	1.99155	1.60454	1.69406	1.68641	1.48614	1.61293	1.63372	1.32312	1.40502	1.55786	1.08588	1.05229	1.17298	1.14098	1.22513	0.999271	1.0207	1.06229	1.16261	1.15564	1.1909	1.23797	1.22464	1.2596	1.16726	1.19587
	593.528	1.48061	1.45058	1.65342	1.63507	1.84276	1.48031	1.54229	1.56902	1.5421	1.59681	1.52113	1.51957	1.59466	1.49495	1.58683	1.67919	1.61315	1.73298	1.79697	1.71748	1.85543	1.99812	1.99634	1.60473	1.68238	1.6853	1.48726	1.60607	1.63354	1.31642	1.40071	1.55147	1.08213	1.05373	1.17844	1.14249	1.22323	0.998462	1.01737	1.06814	1.15831	1.15852	1.19443	1.24273	1.22219	1.26103	1.17111	1.19344
	597.537	1.47185	1.45352	1.65145	1.63794	1.83431	1.47927	1.53386	1.57013	1.54895	1.60017	1.52245	1.52234	1.59186	1.49936	1.58488	1.67251	1.61407	1.72596	1.79211	1.71071	1.85199	1.99189	1.98844	1.61049	1.67605	1.67616	1.47926	1.60621	1.62862	1.31179	1.4025	1.5489	1.08189	1.05629	1.17993	1.14844	1.22677	0.996961	1.01943	1.07039	1.1593	1.15764	1.19308	1.24392	1.22456	1.26528	1.16996	1.19555
	601.546	1.4667	1.45434	1.64514	1.63818	1.84216	1.48155	1.5313	1.56646	1.5456	1.58891	1.52043	1.52749	1.58907	1.49281	1.58364	1.66903	1.60736	1.71735	1.78824	1.70137	1.85109	1.99608	1.98182	1.60835	1.65986	1.67946	1.47472	1.6021	1.62361	1.30713	1.39848	1.53964	1.08027	1.05503	1.1878	1.14302	1.23194	0.992262	1.02117	1.06032	1.16321	1.16078	1.19096	1.24167	1.22618	1.26386	1.16984	1.18992
	605.52	1.47384	1.4567	1.6404	1.63529	1.84009	1.48259	1.53413	1.55974	1.54332	1.57473	1.51437	1.53176	1.58417	1.49434	1.57659	1.65791	1.60466	1.71311	1.78807	1.69371	1.84462	1.9892	1.98061	1.60693	1.65575	1.67558	1.4681	1.60299	1.62087	1.30718	1.39966	1.5367	1.08641	1.06094	1.19088	1.14	1.2333	0.991259	1.02046	1.06482	1.16451	1.1652	1.19129	1.23968	1.23083	1.26452	1.16696	1.18726
	609.534	1.4781	1.44645	1.63497	1.63102	1.8329	1.48209	1.53903	1.55375	1.54354	1.56135	1.50871	1.52889	1.5852	1.48988	1.57518	1.6537	1.60044	1.71216	1.78641	1.69037	1.8359	1.97835	1.97593	1.60888	1.6464	1.67141	1.47365	1.59988	1.62149	1.30675	1.39801	1.5366	1.09497	1.06382	1.19308	1.14307	1.23387	0.995253	1.02064	1.06547	1.16702	1.16226	1.19042	1.23735	1.23168	1.26814	1.16751	1.18835
	613.578	1.46779	1.43231	1.63245	1.6241	1.8222	1.48512	1.5326	1.55048	1.53703	1.56237	1.50134	1.5305	1.57797	1.48006	1.56756	1.65101	1.6091	1.71284	1.78584	1.68483	1.83487	1.97274	1.96297	1.61196	1.64432	1.66135	1.47932	1.60047	1.61336	1.30092	1.3955	1.53523	1.08877	1.0617	1.19355	1.14061	1.23815	1.00446	1.02449	1.05877	1.16572	1.16162	1.19136	1.23796	1.22816	1.27017	1.16366	1.18518
	617.532	1.46646	1.43217	1.63606	1.62163	1.81031	1.47608	1.52724	1.54941	1.53263	1.55819	1.497	1.53516	1.57027	1.47636	1.56937	1.6441	1.60307	1.70811	1.78805	1.68257	1.82756	1.9658	1.96003	1.60858	1.6459	1.65305	1.47588	1.59334	1.60726	1.30048	1.39904	1.53949	1.08486	1.06265	1.19259	1.14388	1.2362	1.0112	1.02624	1.05243	1.16866	1.16417	1.19381	1.24334	1.22886	1.27225	1.16302	1.18945
	621.541	1.46613	1.42594	1.64222	1.62046	1.8125	1.47558	1.52245	1.55005	1.52495	1.55227	1.49604	1.54079	1.56537	1.47569	1.56692	1.65052	1.60133	1.70445	1.78258	1.68218	1.8144	1.95971	1.95338	1.60787	1.6445	1.63207	1.46586	1.58636	1.60008	1.30298	1.40384	1.54147	1.09135	1.0654	1.19708	1.13991	1.23614	1.01124	1.02355	1.04799	1.16666	1.16268	1.19245	1.24116	1.23205	1.27088	1.16389	1.18826
	625.56	1.46504	1.4203	1.63441	1.61575	1.80688	1.47337	1.52095	1.54446	1.52174	1.54914	1.48124	1.52804	1.56129	1.47093	1.56625	1.65312	1.59536	1.70357	1.78395	1.68209	1.80597	1.9602	1.95005	1.59966	1.65215	1.62838	1.46112	1.58047	1.59781	1.30409	1.3978	1.54216	1.09218	1.06705	1.19545	1.12963	1.23286	1.01288	1.0219	1.04995	1.16951	1.16384	1.18994	1.24323	1.23098	1.27031	1.16027	1.18386
	629.544	1.46671	1.41803	1.62656	1.60894	1.79302	1.46831	1.52644	1.54049	1.52429	1.55121	1.48079	1.525	1.5544	1.47006	1.56506	1.65791	1.5923	1.70108	1.78115	1.68059	1.79784	1.94633	1.93979	1.59644	1.66054	1.6254	1.45846	1.57841	1.59711	1.30303	1.39652	1.54413	1.09552	1.0706	1.1916	1.13105	1.23351	1.01158	1.02226	1.05627	1.1722	1.16297	1.19562	1.24651	1.22813	1.27191	1.15732	1.17961
	633.523	1.4661	1.40353	1.62513	1.60511	1.78592	1.46724	1.52435	1.53834	1.51843	1.56829	1.48324	1.52209	1.55052	1.46467	1.56641	1.66203	1.5865	1.70277	1.77267	1.6834	1.80635	1.9376	1.92501	1.59232	1.66094	1.62541	1.45091	1.57309	1.59308	1.30052	1.38524	1.54036	1.09336	1.06156	1.19085	1.12283	1.23635	1.00886	1.02738	1.05364	1.1731	1.16358	1.19585	1.24165	1.2237	1.27881	1.15755	1.18428
	637.527	1.4609	1.41839	1.61764	1.60326	1.78561	1.46729	1.52018	1.53835	1.51975	1.58054	1.48199	1.52172	1.5456	1.46463	1.55888	1.66043	1.58255	1.69815	1.76588	1.68989	1.80684	1.93073	1.91616	1.58838	1.66242	1.62351	1.44005	1.5652	1.58428	1.2971	1.38089	1.53412	1.09032	1.05785	1.19025	1.11987	1.23869	1.01714	1.03052	1.05174	1.16843	1.16663	1.19539	1.24098	1.22396	1.27568	1.16	1.17998
	641.551	1.46027	1.42209	1.61474	1.59752	1.77481	1.47043	1.52954	1.53736	1.52298	1.57736	1.4812	1.51685	1.54678	1.47417	1.56457	1.67019	1.57127	1.68667	1.75795	1.68685	1.79936	1.92474	1.91125	1.59254	1.65377	1.6288	1.42784	1.55619	1.58104	1.29766	1.38267	1.52848	1.09613	1.05218	1.19059	1.13097	1.23764	1.01474	1.02961	1.05773	1.16894	1.17226	1.19233	1.24264	1.22807	1.26978	1.16226	1.17968
	645.515	1.45924	1.41491	1.59685	1.59306	1.77051	1.47306	1.53595	1.53235	1.52226	1.58058	1.47438	1.51508	1.54736	1.46975	1.5642	1.67402	1.56472	1.68851	1.75518	1.68607	1.79962	1.91706	1.89564	1.58855	1.65024	1.62966	1.42195	1.5598	1.58192	1.30165	1.3761	1.52901	1.09475	1.05305	1.18983	1.13263	1.24158	1.00402	1.02935	1.06221	1.16308	1.17417	1.19389	1.23929	1.23098	1.26892	1.16548	1.1719
	649.534	1.45447	1.42352	1.5962	1.5918	1.754	1.46456	1.53081	1.52993	1.52369	1.5752	1.47157	1.51051	1.55029	1.46919	1.55475	1.67012	1.56013	1.68363	1.74553	1.68438	1.80199	1.91112	1.88074	1.58913	1.64588	1.63675	1.42232	1.5674	1.58068	1.29749	1.36717	1.52665	1.08796	1.05098	1.18474	1.13894	1.23808	1.00515	1.03473	1.06663	1.16374	1.17642	1.19387	1.23718	1.22906	1.27149	1.16506	1.17071
	653.548	1.45285	1.42645	1.59417	1.58451	1.74937	1.46239	1.52494	1.53031	1.51945	1.56596	1.48104	1.50714	1.54934	1.47042	1.54502	1.66668	1.55974	1.68143	1.73349	1.6775	1.79979	1.89905	1.87203	1.58126	1.62443	1.63719	1.42815	1.57317	1.58248	1.29353	1.36533	1.52109	1.08845	1.0517	1.18186	1.14206	1.23902	1.0035	1.03688	1.06238	1.15968	1.18141	1.2009	1.23404	1.23172	1.26869	1.16311	1.16647
	657.552	1.44883	1.43144	1.59642	1.58694	1.74719	1.45999	1.52314	1.5262	1.5147	1.56205	1.47897	1.50144	1.5534	1.47476	1.53871	1.65783	1.55462	1.6807	1.72772	1.67456	1.79909	1.89572	1.86767	1.57187	1.61401	1.63534	1.42558	1.56857	1.57668	1.29284	1.36676	1.51884	1.08173	1.04881	1.18443	1.14362	1.23947	1.01025	1.04134	1.06329	1.15576	1.18168	1.19243	1.22942	1.22866	1.2701	1.16935	1.16592
	661.536	1.43983	1.44101	1.59213	1.58052	1.74337	1.45729	1.52147	1.53076	1.52273	1.55568	1.47243	1.49854	1.55678	1.47136	1.53465	1.65633	1.55339	1.67812	1.72309	1.67388	1.78786	1.88796	1.86578	1.5712	1.60424	1.62502	1.42722	1.55982	1.57606	1.29049	1.37173	1.51769	1.08198	1.05685	1.18271	1.14854	1.23389	1.01255	1.04392	1.07308	1.15822	1.17649	1.19486	1.23483	1.22904	1.26563	1.16987	1.16053
	665.54	1.43211	1.42939	1.59271	1.57452	1.73305	1.44554	1.51627	1.52215	1.51635	1.5512	1.47206	1.49854	1.54986	1.46754	1.53506	1.65326	1.54853	1.6755	1.72021	1.66357	1.78282	1.88486	1.85678	1.57475	1.59967	1.61226	1.42831	1.56177	1.57796	1.29658	1.37263	1.51951	1.08192	1.05935	1.18108	1.15044	1.22942	1.0053	1.04569	1.07415	1.16206	1.17759	1.19459	1.23467	1.2303	1.2647	1.17087	1.16605
	669.574	1.42711	1.42279	1.5866	1.57398	1.73218	1.44519	1.51099	1.53117	1.50728	1.54834	1.4652	1.50363	1.54752	1.4636	1.52189	1.63882	1.54969	1.67162	1.71145	1.66002	1.78008	1.87375	1.84654	1.56981	1.59717	1.61038	1.42921	1.5617	1.57026	1.29637	1.36645	1.52278	1.08002	1.06236	1.18423	1.14309	1.22672	1.00802	1.04579	1.07585	1.16128	1.176	1.1962	1.23091	1.22552	1.26993	1.16626	1.16348
	673.523	1.4199	1.42318	1.58252	1.57444	1.7243	1.45056	1.50201	1.53432	1.50534	1.54293	1.4668	1.5012	1.54529	1.46088	1.51734	1.63602	1.54932	1.66251	1.70717	1.65763	1.76897	1.8639	1.844	1.56936	1.59192	1.61105	1.42959	1.55852	1.56274	1.29772	1.36458	1.51356	1.08141	1.06333	1.18334	1.13871	1.22718	1.01626	1.04149	1.07664	1.16688	1.1686	1.19092	1.23132	1.22282	1.2715	1.17047	1.16554
	677.537	1.41798	1.41347	1.57292	1.56141	1.72814	1.44944	1.50367	1.53101	1.51017	1.54709	1.46623	1.50188	1.5404	1.45626	1.5206	1.62922	1.54842	1.65788	1.70845	1.6495	1.76516	1.86159	1.8385	1.57251	1.58538	1.60882	1.42716	1.54791	1.55372	1.29778	1.36413	1.50811	1.08882	1.06042	1.18365	1.13301	1.22945	1.01105	1.03897	1.06718	1.17089	1.16684	1.18989	1.23007	1.2246	1.26367	1.16829	1.16743
	681.531	1.42282	1.39983	1.56895	1.56207	1.7321	1.44247	1.50434	1.52773	1.50314	1.55434	1.4599	1.50582	1.54255	1.45495	1.52537	1.62803	1.54477	1.65382	1.70417	1.64696	1.7596	1.85346	1.83418	1.57297	1.58069	1.60184	1.42615	1.53635	1.54546	1.29658	1.36606	1.5037	1.0911	1.06135	1.1888	1.13321	1.22312	1.01098	1.03957	1.063	1.16898	1.16204	1.18873	1.23443	1.21885	1.26586	1.16729	1.16934
	685.548	1.4136	1.39458	1.56842	1.55508	1.72861	1.44736	1.50515	1.52639	1.49951	1.55626	1.45849	1.50698	1.54462	1.45304	1.52516	1.62917	1.54539	1.65141	1.70318	1.64133	1.75365	1.85191	1.83216	1.56606	1.57497	1.59166	1.42397	1.53692	1.54145	1.29986	1.36379	1.4995	1.09695	1.06304	1.1843	1.13898	1.22177	1.00184	1.03664	1.06627	1.17306	1.16156	1.19159	1.23086	1.21824	1.26558	1.16573	1.1754
	689.554	1.41694	1.38855	1.56791	1.55419	1.72245	1.45198	1.5068	1.5173	1.49435	1.55464	1.46076	1.50378	1.5451	1.4554	1.52327	1.61811	1.54525	1.64363	1.70167	1.63393	1.7503	1.84731	1.83145	1.55643	1.57541	1.59305	1.42238	1.5317	1.53725	1.29587	1.3598	1.50243	1.09171	1.0631	1.18884	1.1429	1.22436	1.00335	1.03194	1.06078	1.1724	1.1604	1.18656	1.23015	1.21865	1.26501	1.16431	1.17163
	693.553	1.4173	1.39123	1.56972	1.54496	1.72224	1.45494	1.50867	1.51437	1.49347	1.55081	1.45911	1.49317	1.54549	1.45838	1.5182	1.62215	1.55077	1.63665	1.69464	1.62876	1.74167	1.84415	1.82946	1.54536	1.56356	1.59991	1.41899	1.52302	1.53058	1.29143	1.35558	1.49826	1.09295	1.06585	1.18782	1.14337	1.2188	0.997545	1.02979	1.06114	1.17034	1.1578	1.18737	1.23021	1.21814	1.26667	1.16385	1.1675
	697.562	1.41213	1.39009	1.57294	1.53572	1.71898	1.45243	1.51112	1.50403	1.4943	1.55162	1.46012	1.48787	1.53857	1.45783	1.52154	1.62016	1.55137	1.635	1.69468	1.62534	1.73537	1.84353	1.82573	1.53339	1.56323	1.59945	1.41136	1.52675	1.5328	1.29113	1.3626	1.48961	1.09565	1.06409	1.18757	1.14078	1.22429	0.996472	1.0242	1.05789	1.16991	1.15725	1.1848	1.2282	1.22049	1.2629	1.16327	1.16995
	701.536	1.41901	1.39522	1.57867	1.53035	1.71946	1.4508	1.5157	1.5037	1.49453	1.54996	1.46085	1.47956	1.53617	1.45786	1.51999	1.61496	1.55277	1.62877	1.6924	1.61742	1.74171	1.84751	1.82146	1.53987	1.56118	1.59818	1.40913	1.52396	1.53676	1.28646	1.36112	1.48668	1.09293	1.06954	1.18461	1.14685	1.22323	0.997773	1.02122	1.05813	1.1652	1.16024	1.186	1.22114	1.22266	1.25817	1.15744	1.16896
	705.545	1.41835	1.39043	1.58078	1.53248	1.71729	1.45213	1.52044	1.50296	1.48749	1.54373	1.4564	1.47369	1.53463	1.4559	1.51766	1.60969	1.55101	1.62914	1.68635	1.61974	1.73508	1.83676	1.81826	1.5392	1.55682	1.59187	1.40953	1.52092	1.53343	1.28298	1.36187	1.48684	1.0894	1.075	1.18295	1.15026	1.22237	0.998043	1.0158	1.05837	1.16292	1.15988	1.19164	1.22147	1.21959	1.26582	1.15832	1.17076
	709.529	1.4189	1.38958	1.57026	1.52986	1.70601	1.46673	1.51933	1.5008	1.49144	1.52803	1.45403	1.47078	1.53153	1.45595	1.51553	1.60435	1.54787	1.6217	1.68723	1.61615	1.73448	1.83096	1.81214	1.549	1.55445	1.5945	1.4062	1.51819	1.52854	1.28665	1.35823	1.49061	1.09027	1.06916	1.18138	1.14384	1.22952	1.00042	1.01743	1.05984	1.16057	1.16023	1.19284	1.2139	1.22306	1.26611	1.15858	1.1715
	713.543	1.42535	1.38902	1.55551	1.52706	1.7054	1.45799	1.51574	1.5015	1.49223	1.52342	1.44869	1.46282	1.52507	1.45244	1.51489	1.59912	1.5442	1.61336	1.68038	1.61286	1.72668	1.82291	1.80351	1.56037	1.55037	1.59377	1.40706	1.51451	1.5264	1.28743	1.35902	1.49105	1.08512	1.06648	1.18406	1.14013	1.22709	1.00591	1.0121	1.05569	1.15776	1.16277	1.18741	1.21723	1.22304	1.2648	1.15431	1.16626
	717.547	1.42129	1.39251	1.55	1.51814	1.70432	1.44471	1.51099	1.50806	1.49161	1.51421	1.4478	1.46038	1.52375	1.44707	1.51	1.60149	1.53927	1.60973	1.672	1.60621	1.72228	1.82305	1.80099	1.57056	1.55222	1.5941	1.40648	1.51075	1.52664	1.2932	1.35785	1.47964	1.09035	1.06743	1.18501	1.1404	1.22129	1.00437	1.00881	1.0518	1.16295	1.16967	1.18728	1.21605	1.21888	1.27208	1.15681	1.17074
	721.576	1.41884	1.38944	1.53778	1.52743	1.70114	1.44657	1.50368	1.50965	1.48561	1.50953	1.44606	1.46193	1.52746	1.44452	1.51269	1.59216	1.5377	1.60678	1.66735	1.60864	1.71435	1.8113	1.79373	1.58269	1.55222	1.58932	1.40565	1.51199	1.5247	1.293	1.3502	1.48368	1.09677	1.06399	1.18593	1.14035	1.23811	1.01143	1.01114	1.05007	1.15837	1.16989	1.18383	1.21175	1.21808	1.27184	1.15315	1.16833
	725.54	1.42037	1.38883	1.52345	1.5343	1.70071	1.44198	1.505	1.50261	1.48741	1.51281	1.44993	1.45477	1.52934	1.43833	1.51004	1.59099	1.52789	1.60515	1.66187	1.60679	1.70786	1.80319	1.78984	1.58586	1.55307	1.58143	1.40391	1.51153	1.51824	1.29179	1.34106	1.48658	1.09817	1.0649	1.1813	1.14016	1.2373	1.00877	1.01376	1.04807	1.16253	1.1698	1.19253	1.21271	1.22162	1.2744	1.1544	1.163
	729.538	1.42129	1.3775	1.51501	1.53042	1.69464	1.43546	1.49705	1.49432	1.48315	1.51212	1.4462	1.45876	1.52482	1.43988	1.50293	1.58977	1.52352	1.59963	1.65332	1.60552	1.68921	1.79302	1.78645	1.58514	1.55851	1.57778	1.40077	1.50815	1.50592	1.29148	1.337	1.48541	1.09992	1.06236	1.1778	1.1404	1.23789	1.00699	1.01906	1.0447	1.16332	1.17088	1.19449	1.2168	1.21764	1.27983	1.15243	1.16093
	733.548	1.41924	1.36983	1.5077	1.52154	1.68479	1.4286	1.49151	1.49577	1.48172	1.51128	1.44493	1.46274	1.52517	1.4407	1.50044	1.58431	1.52367	1.59015	1.64754	1.60693	1.6832	1.79295	1.78018	1.57286	1.56092	1.57509	1.39783	1.50862	1.51145	1.29335	1.33151	1.48655	1.1013	1.06344	1.17635	1.13761	1.23522	1.00907	1.02941	1.05469	1.16911	1.17204	1.19222	1.21777	1.21507	1.27542	1.15065	1.15723
	737.517	1.40601	1.36953	1.50525	1.51574	1.67602	1.42162	1.49656	1.49312	1.48571	1.51644	1.44387	1.45566	1.52317	1.43496	1.49674	1.5741	1.51885	1.59059	1.64149	1.60945	1.67855	1.7901	1.77418	1.57171	1.56455	1.56335	1.39276	1.50845	1.51025	1.29595	1.334	1.47911	1.09837	1.07621	1.17713	1.14902	1.23638	1.01026	1.02803	1.05496	1.17213	1.16896	1.19095	1.22156	1.20984	1.27217	1.14851	1.15589
	741.571	1.40786	1.36438	1.50976	1.51611	1.66806	1.42085	1.49207	1.48695	1.48525	1.51388	1.44549	1.45746	1.52242	1.43904	1.48734	1.56836	1.51292	1.59162	1.63643	1.6118	1.67532	1.78503	1.76345	1.57609	1.56875	1.55973	1.38803	1.4989	1.50694	1.29891	1.33092	1.48017	1.10332	1.0786	1.17888	1.14272	1.2419	1.00823	1.03008	1.04787	1.17569	1.17006	1.1959	1.22017	1.2144	1.2729	1.14818	1.15677
	745.53	1.40585	1.35745	1.50475	1.52127	1.66352	1.42485	1.48614	1.49012	1.48258	1.52118	1.43916	1.45677	1.52327	1.44221	1.4849	1.56431	1.50686	1.58511	1.6323	1.6124	1.67047	1.7742	1.74679	1.57855	1.56133	1.56037	1.38373	1.49656	1.50239	1.29473	1.33506	1.48332	1.10809	1.07973	1.17696	1.13951	1.25169	1.00436	1.03454	1.04714	1.17217	1.16404	1.19669	1.21954	1.21569	1.26691	1.14585	1.15352
	749.544	1.40347	1.34194	1.50517	1.51584	1.66128	1.42572	1.48949	1.49717	1.48435	1.51685	1.4402	1.45361	1.51753	1.44097	1.47961	1.56372	1.50113	1.5814	1.62589	1.60515	1.67473	1.77255	1.74181	1.57769	1.56158	1.5544	1.3765	1.49413	1.49809	1.29022	1.3389	1.47557	1.10216	1.08305	1.17993	1.13868	1.24048	1.00255	1.03052	1.05355	1.17591	1.16572	1.20279	1.22139	1.21548	1.2701	1.14791	1.1543
	753.549	1.40914	1.33279	1.50823	1.50992	1.65213	1.42942	1.48456	1.50474	1.47795	1.51387	1.43673	1.45368	1.5184	1.44033	1.47499	1.56137	1.50168	1.5724	1.62471	1.60161	1.67579	1.77391	1.73528	1.58365	1.55437	1.55508	1.38089	1.48291	1.50005	1.29023	1.33438	1.47001	1.10046	1.08767	1.18031	1.14535	1.23501	1.00224	1.02777	1.06249	1.17379	1.16058	1.20017	1.22127	1.21006	1.26484	1.14895	1.15766
	757.557	1.39493	1.3425	1.50708	1.51087	1.64784	1.42946	1.49132	1.50111	1.47897	1.51413	1.44245	1.45369	1.52449	1.43749	1.47721	1.55597	1.49818	1.57152	1.62542	1.59919	1.67695	1.76692	1.73282	1.57543	1.5495	1.55044	1.3852	1.47736	1.50114	1.28986	1.33982	1.4638	1.1022	1.08846	1.18224	1.14174	1.23098	0.996553	1.02239	1.06922	1.17583	1.15935	1.19742	1.21888	1.21036	1.2617	1.15093	1.16052
	761.541	1.39415	1.35614	1.50092	1.51543	1.64276	1.42892	1.48832	1.49894	1.48577	1.51524	1.44745	1.4462	1.52061	1.44339	1.47315	1.55699	1.497	1.57155	1.62223	1.58775	1.67881	1.75641	1.73028	1.58489	1.54561	1.54923	1.38657	1.46941	1.49187	1.29174	1.34023	1.45704	1.10228	1.08653	1.19244	1.14206	1.23414	0.993241	1.02266	1.06502	1.16826	1.15547	1.19164	1.21805	1.21382	1.25861	1.15308	1.15732
	765.544	1.38719	1.35177	1.50398	1.51668	1.64481	1.42453	1.48967	1.50225	1.48547	1.51471	1.45164	1.45006	1.5177	1.4477	1.46493	1.55963	1.5008	1.5674	1.61374	1.58152	1.67976	1.75323	1.72767	1.57813	1.54229	1.55305	1.38546	1.46423	1.49518	1.2875	1.33566	1.45355	1.10234	1.07698	1.19205	1.14236	1.23407	0.992532	1.02642	1.06627	1.16645	1.1613	1.18809	1.21483	1.21755	1.25848	1.16087	1.15426
	769.534	1.38339	1.34792	1.50055	1.50899	1.64314	1.43454	1.491	1.50312	1.49436	1.51516	1.4431	1.44381	1.51046	1.44141	1.46587	1.55749	1.50396	1.56244	1.60917	1.57426	1.67572	1.746	1.73025	1.58463	1.53578	1.56016	1.38193	1.46525	1.49238	1.28177	1.32992	1.4521	1.10078	1.08386	1.18866	1.14894	1.22813	0.99691	1.03193	1.06892	1.17222	1.1645	1.18964	1.21578	1.21153	1.25591	1.16324	1.15879
	773.558	1.3862	1.34492	1.49295	1.5086	1.64263	1.43871	1.49425	1.49437	1.49336	1.51319	1.45256	1.4407	1.49874	1.43923	1.46223	1.55608	1.50572	1.56208	1.6091	1.56596	1.67382	1.7469	1.73107	1.57267	1.52904	1.54747	1.37918	1.47246	1.4906	1.28266	1.32587	1.45155	1.09782	1.0826	1.18485	1.15098	1.22471	1.00246	1.03098	1.06966	1.17031	1.16902	1.19	1.21473	1.21693	1.25552	1.16199	1.15918
	777.542	1.38243	1.35851	1.49131	1.50918	1.63842	1.43996	1.49062	1.48648	1.49847	1.52325	1.45002	1.44501	1.49942	1.43604	1.45946	1.55174	1.50435	1.56042	1.60876	1.55751	1.66859	1.74236	1.72622	1.56648	1.52729	1.54351	1.37795	1.47308	1.49159	1.28889	1.32435	1.44892	1.09508	1.08258	1.18676	1.14802	1.22402	1.00179	1.02953	1.06162	1.17297	1.1688	1.18842	1.21891	1.21977	1.24829	1.15892	1.15649
	781.58	1.3774	1.36279	1.48272	1.50672	1.6371	1.4366	1.48408	1.48886	1.51258	1.51772	1.44417	1.44152	1.49272	1.42921	1.45671	1.54669	1.50016	1.56312	1.60155	1.55172	1.66209	1.73323	1.72362	1.5612	1.51972	1.537	1.37372	1.47073	1.49089	1.28957	1.32665	1.45058	1.09788	1.0826	1.19106	1.14686	1.22787	1.00426	1.03571	1.05774	1.17446	1.17027	1.18274	1.22029	1.2208	1.2509	1.15976	1.15418
	785.57	1.37702	1.35425	1.48051	1.50592	1.63573	1.43948	1.4732	1.4969	1.51751	1.51298	1.43197	1.43406	1.48562	1.42651	1.44903	1.5441	1.49772	1.56119	1.59546	1.54649	1.66493	1.73668	1.71971	1.56482	1.50768	1.53558	1.36901	1.4723	1.48904	1.29278	1.32464	1.45052	1.09415	1.08451	1.19602	1.14709	1.23054	1.00747	1.03822	1.05585	1.1743	1.1731	1.18755	1.2225	1.22218	1.25545	1.15775	1.15115
	789.567	1.37138	1.35465	1.47638	1.50054	1.63463	1.44608	1.47457	1.4969	1.5162	1.51146	1.42844	1.43068	1.4877	1.42038	1.44633	1.54075	1.49516	1.55315	1.59038	1.54923	1.6626	1.72921	1.71021	1.55804	1.50123	1.53467	1.3605	1.47405	1.48941	1.29387	1.32466	1.44832	1.09449	1.08543	1.18353	1.15046	1.23306	1.01554	1.03278	1.05508	1.17738	1.17722	1.19299	1.2216	1.22112	1.25748	1.15484	1.15451
	793.598	1.38168	1.35534	1.47596	1.49477	1.62797	1.44326	1.47215	1.49502	1.51776	1.51209	1.42374	1.42897	1.48445	1.41792	1.44663	1.53984	1.48852	1.55259	1.58997	1.54434	1.65827	1.72662	1.70374	1.55466	1.5043	1.52399	1.3626	1.47445	1.48291	1.29555	1.31553	1.44833	1.099	1.08312	1.18157	1.15205	1.23217	1.00788	1.02665	1.053	1.18491	1.17751	1.19463	1.22436	1.22002	1.25884	1.15045	1.15666
	797.567	1.37056	1.35288	1.47521	1.49964	1.62027	1.43915	1.46654	1.50013	1.51393	1.50947	1.42435	1.43228	1.48798	1.41622	1.44177	1.53914	1.48551	1.55419	1.58924	1.54122	1.66096	1.72359	1.69679	1.53786	1.50597	1.52058	1.3604	1.4738	1.4758	1.29787	1.3155	1.43789	1.09656	1.07694	1.17462	1.15149	1.22719	1.00899	1.02263	1.05357	1.1773	1.17344	1.19261	1.22296	1.22352	1.26201	1.15282	1.15433
	801.551	1.36442	1.35508	1.47527	1.49163	1.61414	1.43718	1.47351	1.49973	1.52114	1.50409	1.41898	1.43082	1.49055	1.41554	1.4419	1.53066	1.48645	1.55072	1.58412	1.54511	1.65821	1.71831	1.6876	1.54256	1.50621	1.52626	1.35709	1.46829	1.47761	1.30387	1.30943	1.43435	1.09084	1.07673	1.16975	1.15576	1.22483	1.01119	1.02516	1.04934	1.17391	1.17413	1.19313	1.22672	1.22275	1.25856	1.158	1.15664
	805.575	1.36138	1.34622	1.46972	1.48398	1.60853	1.43348	1.48121	1.50138	1.51582	1.49344	1.41179	1.42792	1.4876	1.41428	1.4427	1.53229	1.48683	1.54731	1.57829	1.55073	1.65098	1.71189	1.68407	1.54429	1.50035	1.53307	1.35163	1.46267	1.47389	1.30583	1.31016	1.43214	1.09568	1.07254	1.16743	1.16098	1.22802	1.01614	1.02426	1.05142	1.17426	1.17732	1.18996	1.22518	1.22124	1.26266	1.16005	1.1605
	809.564	1.3481	1.34739	1.47365	1.48295	1.60704	1.43607	1.48404	1.50023	1.50441	1.49676	1.41294	1.42967	1.48637	1.41542	1.44337	1.5313	1.4867	1.54299	1.57606	1.5494	1.64903	1.70552	1.67737	1.54727	1.5024	1.53015	1.3484	1.46149	1.46659	1.30692	1.30902	1.4241	1.09441	1.06733	1.16398	1.15769	1.22417	1.0176	1.01759	1.05396	1.17062	1.18072	1.18849	1.22616	1.21872	1.26265	1.15311	1.16558
	813.583	1.34715	1.34833	1.46645	1.4819	1.59901	1.42748	1.49659	1.49528	1.49982	1.49864	1.41656	1.4296	1.48124	1.41752	1.44944	1.5306	1.47898	1.54014	1.56786	1.54554	1.64337	1.69334	1.67167	1.55226	1.50227	1.52989	1.34655	1.45473	1.46731	1.3049	1.30244	1.42781	1.09842	1.06289	1.15826	1.15602	1.22142	1.01689	1.02308	1.04905	1.17004	1.17752	1.18861	1.22929	1.21358	1.26166	1.15478	1.1685
	817.567	1.35385	1.34154	1.46743	1.47873	1.596	1.42037	1.49384	1.48783	1.49449	1.4899	1.41312	1.42838	1.47094	1.41443	1.44685	1.53014	1.47529	1.54176	1.56182	1.54235	1.63384	1.69449	1.67143	1.55686	1.50875	1.528	1.34941	1.45133	1.46493	1.30394	1.29966	1.42799	1.09792	1.06354	1.15972	1.15479	1.21962	1.01039	1.02294	1.04883	1.1663	1.17474	1.18737	1.23027	1.21584	1.27103	1.15789	1.16565
	821.599	1.35421	1.33727	1.46167	1.47731	1.59351	1.4232	1.4895	1.48473	1.48947	1.4824	1.409	1.42592	1.47252	1.40717	1.44591	1.52739	1.47526	1.53738	1.55866	1.54347	1.62748	1.6894	1.67036	1.56021	1.50915	1.52575	1.34702	1.44968	1.45977	1.30555	1.30182	1.43079	1.09826	1.06359	1.15814	1.15293	1.22352	1.01459	1.02652	1.05228	1.15989	1.1781	1.18466	1.23168	1.21375	1.2677	1.15762	1.16403
	825.61	1.3514	1.33156	1.45853	1.46957	1.59389	1.4273	1.49735	1.48606	1.48126	1.47986	1.41039	1.42139	1.47694	1.41103	1.44742	1.52449	1.47264	1.52881	1.55752	1.54373	1.6255	1.68092	1.66761	1.55991	1.49056	1.5215	1.34489	1.44045	1.46082	1.30258	1.30162	1.43376	1.10356	1.06188	1.16029	1.15278	1.22577	1.00734	1.02546	1.05691	1.15779	1.1759	1.1851	1.23121	1.21316	1.26594	1.15561	1.1642
	829.569	1.35131	1.33218	1.45838	1.47096	1.58964	1.42867	1.49383	1.49339	1.47766	1.47846	1.40229	1.42431	1.47561	1.40831	1.44262	1.52918	1.46878	1.52375	1.54924	1.54088	1.62433	1.67048	1.66636	1.55866	1.47892	1.51977	1.34597	1.43341	1.46011	1.29452	1.30672	1.42926	1.10593	1.06091	1.16778	1.15006	1.2283	1.00084	1.01951	1.05982	1.16042	1.17574	1.18326	1.22755	1.21297	1.26766	1.15864	1.16347
	833.598	1.35743	1.33182	1.45842	1.4708	1.58445	1.42914	1.49186	1.49827	1.48363	1.49	1.40278	1.4188	1.47079	1.41064	1.43899	1.52593	1.46173	1.52131	1.54772	1.53656	1.628	1.67296	1.66868	1.54249	1.47533	1.51544	1.34741	1.42921	1.45526	1.29393	1.309	1.42791	1.10529	1.06605	1.16529	1.1558	1.22581	0.998855	1.03169	1.06121	1.16143	1.17446	1.18481	1.22542	1.21107	1.26244	1.15884	1.1617
	837.557	1.36241	1.33042	1.45456	1.46361	1.57899	1.43344	1.49384	1.50161	1.48205	1.48971	1.40278	1.4164	1.4714	1.41356	1.43051	1.52329	1.45435	1.52064	1.54524	1.53762	1.63029	1.67448	1.66911	1.54234	1.47184	1.50785	1.34191	1.427	1.45277	1.2934	1.30596	1.42781	1.10487	1.064	1.15966	1.15966	1.22618	0.988586	1.03575	1.05645	1.1621	1.17509	1.185	1.22501	1.21349	1.26041	1.1595	1.15796
	841.619	1.36329	1.32848	1.45779	1.45992	1.57998	1.43401	1.49032	1.50746	1.4809	1.48913	1.3996	1.41861	1.47599	1.41025	1.42746	1.51747	1.45274	1.51682	1.54627	1.53398	1.62615	1.67674	1.667	1.53336	1.47649	1.49674	1.33793	1.4317	1.44666	1.28936	1.31073	1.41809	1.10432	1.06728	1.16577	1.15691	1.22701	0.98964	1.0371	1.05519	1.16235	1.17818	1.18114	1.22204	1.21789	1.25383	1.1606	1.15848
	845.59	1.3564	1.32841	1.45614	1.45877	1.57373	1.44671	1.50148	1.51828	1.47889	1.49545	1.39627	1.4178	1.47805	1.4088	1.42651	1.51336	1.4503	1.51075	1.54697	1.53054	1.62547	1.66972	1.6635	1.52481	1.46662	1.4987	1.3309	1.42985	1.44114	1.28419	1.30683	1.41441	1.10392	1.06249	1.16762	1.15618	1.22808	0.992311	1.03697	1.06143	1.1675	1.1822	1.17936	1.22148	1.21619	1.24521	1.15722	1.1634
	849.574	1.35719	1.32955	1.45363	1.45551	1.57029	1.45254	1.50405	1.51239	1.47474	1.50751	1.3987	1.41611	1.48169	1.4152	1.4261	1.50129	1.44856	1.50467	1.54274	1.52781	1.6198	1.66216	1.66798	1.51886	1.46619	1.50896	1.32273	1.42827	1.44368	1.28052	1.30933	1.40667	1.10143	1.06738	1.16578	1.15503	1.22574	0.994403	1.03471	1.05879	1.16764	1.18052	1.18181	1.21988	1.22098	1.24643	1.15549	1.16768
	853.593	1.3664	1.33618	1.45088	1.45857	1.56306	1.44526	1.50023	1.51134	1.47883	1.51427	1.40165	1.41634	1.48143	1.41176	1.42153	1.50348	1.45112	1.50243	1.53505	1.53056	1.61296	1.66132	1.66454	1.51989	1.47931	1.50873	1.31592	1.43825	1.44339	1.28679	1.31231	1.4093	1.09246	1.06886	1.1778	1.15286	1.23009	0.99979	1.03775	1.05691	1.17106	1.18063	1.17796	1.22287	1.21879	1.24723	1.14837	1.16281
	857.562	1.36295	1.34008	1.44835	1.44954	1.56088	1.44625	1.50144	1.51127	1.47479	1.51384	1.40324	1.41384	1.47844	1.40937	1.41914	1.5066	1.45456	1.49972	1.53684	1.52539	1.60651	1.66675	1.66435	1.51873	1.48198	1.51013	1.30545	1.44015	1.43234	1.28949	1.30679	1.41115	1.0908	1.07152	1.18145	1.15609	1.22822	1.00533	1.04633	1.05934	1.16991	1.17913	1.17884	1.22283	1.21434	1.248	1.14237	1.15674
	861.589	1.36048	1.33358	1.44076	1.45126	1.56428	1.44952	1.4972	1.51247	1.47216	1.50691	1.40361	1.4173	1.47912	1.41066	1.41732	1.49894	1.45582	1.49577	1.53193	1.52307	1.60796	1.66592	1.65677	1.53021	1.49077	1.50399	1.30245	1.44418	1.43431	1.29127	1.30236	1.41357	1.08974	1.06624	1.1808	1.14329	1.23291	1.0054	1.04087	1.05454	1.16422	1.17963	1.17533	1.22095	1.21473	1.25222	1.13691	1.15635
	865.585	1.35653	1.32632	1.43819	1.4479	1.56239	1.44211	1.50292	1.50733	1.4682	1.50855	1.39898	1.41774	1.482	1.40518	1.41986	1.49116	1.45819	1.49051	1.52824	1.5184	1.60245	1.65977	1.64767	1.52689	1.49164	1.51238	1.30731	1.44258	1.4343	1.29293	1.30308	1.41267	1.08736	1.07605	1.18565	1.14887	1.23154	1.01233	1.03581	1.05513	1.16299	1.18196	1.18027	1.21876	1.21441	1.25519	1.14236	1.15605
	869.584	1.35588	1.32276	1.4361	1.44537	1.5597	1.44339	1.4942	1.50487	1.47184	1.50763	1.39769	1.41512	1.48119	1.40641	1.41638	1.48868	1.46048	1.48477	1.5269	1.52325	1.59616	1.65772	1.64188	1.52918	1.47766	1.51786	1.31202	1.43739	1.43603	1.3006	1.29741	1.41508	1.0894	1.07551	1.19342	1.15841	1.23276	1.01372	1.02861	1.05714	1.16302	1.17908	1.18025	1.21742	1.21447	1.25397	1.13973	1.15176
	873.593	1.36156	1.31475	1.43319	1.44258	1.55399	1.4356	1.48686	1.50502	1.46877	1.50876	1.40266	1.41913	1.48139	1.40324	1.41385	1.48382	1.46089	1.4845	1.5242	1.52288	1.59162	1.65833	1.63891	1.52913	1.48128	1.51151	1.30914	1.43711	1.44131	1.3114	1.2955	1.41889	1.08608	1.07575	1.19283	1.16148	1.23122	1.01151	1.03584	1.05319	1.16013	1.17325	1.18316	1.21686	1.21427	1.25497	1.14127	1.1471
	877.592	1.34928	1.31555	1.43181	1.4377	1.55294	1.42643	1.49272	1.51937	1.47463	1.50127	1.40224	1.41768	1.47567	1.40011	1.41111	1.48973	1.45329	1.48692	1.52349	1.51847	1.59289	1.65696	1.62747	1.53228	1.47029	1.49844	1.30304	1.43381	1.43872	1.31458	1.29716	1.41635	1.08741	1.07314	1.19739	1.15912	1.22694	1.00819	1.0332	1.05258	1.16282	1.17132	1.18589	1.2135	1.21047	1.25598	1.14365	1.14562
	881.571	1.35015	1.31073	1.42437	1.43411	1.55423	1.42554	1.49715	1.52103	1.47443	1.49461	1.40067	1.41934	1.47292	1.39902	1.41231	1.48766	1.44962	1.48472	1.52311	1.50989	1.59241	1.65223	1.62135	1.5288	1.45782	1.49165	1.30421	1.43066	1.43467	1.31207	1.2969	1.41233	1.09019	1.07525	1.19061	1.16001	1.22189	1.00812	1.03016	1.05495	1.1594	1.1733	1.18841	1.21288	1.21016	1.25699	1.14645	1.14792
	885.565	1.35183	1.30168	1.42822	1.44076	1.55173	1.42992	1.49718	1.52096	1.48072	1.49176	1.40588	1.41341	1.476	1.40534	1.41158	1.4767	1.44117	1.4726	1.51801	1.50007	1.59042	1.64192	1.61263	1.5268	1.46371	1.49111	1.30918	1.43718	1.43304	1.31551	1.30186	1.40794	1.09152	1.07416	1.1875	1.15388	1.2208	1.00826	1.02687	1.05428	1.16362	1.1732	1.18613	1.21362	1.21024	1.25699	1.14472	1.15072
	889.584	1.33123	1.30415	1.42412	1.43591	1.54005	1.41978	1.48816	1.502	1.47368	1.48664	1.3977	1.40917	1.47543	1.40936	1.40012	1.48012	1.43902	1.48807	1.53252	1.51172	1.60023	1.63617	1.62695	1.50955	1.44338	1.47664	1.30973	1.43623	1.4311	1.30575	1.29278	1.41041	1.08712	1.07339	1.17608	1.14906	1.20581	1.00345	1.01982	1.04694	1.15883	1.16932	1.18461	1.21276	1.20937	1.25761	1.14366	1.15466
	893.606	1.38643	1.3639	1.41092	1.43256	1.5387	1.39816	1.45371	1.48447	1.54874	1.54401	1.46146	1.46837	1.55038	1.48701	1.43211	1.52332	1.48549	1.52733	1.58532	1.56059	1.62483	1.66948	1.64354	1.53254	1.47072	1.50314	1.38413	1.52731	1.50978	1.37224	1.3617	1.47918	1.11236	1.09476	1.16636	1.13069	1.19883	0.981572	1.01348	1.03511	1.1904	1.19654	1.21314	1.24328	1.25792	1.31291	1.17301	1.18764
	897.597	1.46369	1.43115	1.40903	1.43782	1.53742	1.38178	1.43368	1.45345	1.6586	1.63975	1.54378	1.58653	1.68233	1.60336	1.50835	1.61446	1.57824	1.62203	1.69169	1.65339	1.69467	1.74401	1.7002	1.57979	1.54658	1.56689	1.49501	1.64491	1.62631	1.48271	1.47618	1.57958	1.14378	1.13848	1.14634	1.1285	1.20215	0.959375	0.998995	1.02638	1.23432	1.24557	1.26134	1.30612	1.34128	1.41299	1.23407	1.24613
	901.561	1.54631	1.50871	1.40971	1.4476	1.55134	1.36074	1.40796	1.42991	1.78448	1.7497	1.62866	1.72731	1.84096	1.7453	1.61658	1.73069	1.68564	1.74353	1.82662	1.77674	1.78386	1.84194	1.78185	1.63372	1.61549	1.64713	1.62777	1.77364	1.75451	1.60626	1.60821	1.68867	1.18768	1.18006	1.1471	1.12885	1.20093	0.944992	0.975455	1.01236	1.28046	1.29633	1.31484	1.38632	1.44182	1.53172	1.30874	1.31612
	905.6	1.64361	1.5892	1.41503	1.46425	1.5577	1.33852	1.38301	1.4052	1.92301	1.87302	1.73599	1.89221	2.01614	1.9015	1.73894	1.86136	1.82159	1.8892	1.98869	1.92613	1.88353	1.9623	1.87974	1.70419	1.69277	1.74043	1.78528	1.92059	1.90127	1.75109	1.74681	1.82173	1.2279	1.2213	1.1471	1.13782	1.19414	0.931869	0.964776	1.00087	1.33749	1.34491	1.36868	1.47793	1.55855	1.6593	1.40136	1.39496
	909.584	1.74413	1.66868	1.42197	1.47584	1.57005	1.32299	1.36522	1.37246	2.07213	2.00876	1.85742	2.07205	2.20011	2.07955	1.88245	2.0067	1.95981	2.07359	2.17389	2.09246	2.00666	2.09573	1.99939	1.77574	1.78641	1.84229	1.96225	2.0972	2.06988	1.92182	1.90716	1.96687	1.27586	1.2684	1.14564	1.14473	1.19597	0.914871	0.954599	0.977708	1.39315	1.39606	1.4298	1.57769	1.68703	1.80295	1.49648	1.4764
	913.583	1.86842	1.7475	1.42028	1.48739	1.58246	1.30596	1.33911	1.34246	2.25213	2.16374	1.98265	2.28785	2.41898	2.27121	2.05406	2.18895	2.1338	2.32511	2.40137	2.31347	2.14927	2.25714	2.1532	1.85273	1.88104	1.92602	2.16795	2.2802	2.2699	2.11704	2.09469	2.15115	1.32402	1.31256	1.14847	1.15224	1.19299	0.900418	0.944771	0.96075	1.44786	1.45578	1.4904	1.69258	1.83368	1.94789	1.60068	1.56523
	917.582	2.02273	1.84952	1.42793	1.50225	1.59609	1.29714	1.32161	1.33295	2.48708	2.34519	2.14873	2.54821	2.68371	2.48723	2.2617	2.38518	2.32702	2.55621	2.62038	2.5337	2.28096	2.43175	2.27047	1.9776	2.00911	2.05183	2.41078	2.49696	2.50199	2.37241	2.34996	2.34537	1.37061	1.36451	1.15876	1.17703	1.20453	0.892793	0.935846	0.953163	1.52411	1.51711	1.56214	1.82237	1.98637	2.09632	1.71983	1.64893
	921.594	2.07042	1.86424	1.44091	1.53149	1.60409	1.29536	1.31743	1.32499	2.60324	2.42417	2.20619	2.68166	2.79776	2.57821	2.39093	2.51173	2.42352	2.71835	2.76108	2.65608	2.38296	2.55007	2.38219	2.02608	2.06917	2.1138	2.47649	2.54779	2.60228	2.49668	2.45448	2.44091	1.38219	1.37783	1.16524	1.19971	1.21755	0.892797	0.931158	0.950719	1.54583	1.52801	1.58421	1.89766	2.0474	2.14402	1.775	1.68972
	925.605	2.0753	1.85246	1.43754	1.5488	1.61545	1.29445	1.31261	1.32853	2.65237	2.45518	2.2398	2.71764	2.81688	2.60268	2.44999	2.55117	2.44952	2.77749	2.81349	2.7003	2.42929	2.59517	2.42789	2.04147	2.08238	2.123	2.49808	2.57622	2.63458	2.54766	2.48895	2.49798	1.37638	1.35958	1.17455	1.21065	1.21108	0.894256	0.932139	0.948816	1.54212	1.52506	1.57871	1.92148	2.04671	2.11509	1.77801	1.70221
	929.574	2.07979	1.85023	1.44148	1.56773	1.61857	1.29988	1.30823	1.32425	2.70177	2.47129	2.27795	2.7323	2.81498	2.60841	2.47768	2.56032	2.44747	2.79876	2.82361	2.71245	2.45068	2.61968	2.42683	2.06385	2.09044	2.11345	2.50946	2.60576	2.68097	2.58007	2.52891	2.54066	1.36587	1.35167	1.173	1.21581	1.21421	0.894927	0.937524	0.945443	1.53603	1.52221	1.56065	1.92204	2.02697	2.05942	1.7539	1.69356
	933.593	2.08008	1.84545	1.43678	1.58482	1.62712	1.30804	1.29986	1.31745	2.73823	2.48851	2.28823	2.7393	2.82122	2.62	2.50068	2.56751	2.44183	2.82665	2.83346	2.71981	2.47342	2.63754	2.44368	2.07196	2.09623	2.1078	2.53027	2.63684	2.71228	2.6305	2.56976	2.59648	1.35122	1.33769	1.171	1.21739	1.2267	0.896914	0.937619	0.945095	1.51949	1.51917	1.54596	1.90644	1.99379	2.00613	1.71457	1.66904
	937.557	2.08564	1.85118	1.43846	1.5994	1.62723	1.31003	1.29321	1.31964	2.77609	2.49373	2.29837	2.76315	2.842	2.62275	2.50897	2.57687	2.46161	2.84051	2.85563	2.74535	2.49416	2.66727	2.46498	2.08274	2.10593	2.10754	2.54817	2.64844	2.75478	2.66904	2.60336	2.63547	1.33624	1.31579	1.16825	1.22322	1.22514	0.903189	0.939759	0.950587	1.51124	1.51189	1.52923	1.89368	1.95503	1.94337	1.68724	1.65027
	941.614	2.07475	1.86156	1.43967	1.61313	1.63168	1.31067	1.28816	1.31549	2.79933	2.52201	2.30115	2.76968	2.86092	2.62571	2.51604	2.58297	2.46403	2.85927	2.88052	2.76386	2.52893	2.68876	2.48144	2.09148	2.10158	2.11039	2.55281	2.67536	2.77994	2.70021	2.64133	2.6539	1.32085	1.29537	1.1629	1.22512	1.23285	0.900959	0.937823	0.949828	1.49983	1.50037	1.51948	1.86399	1.90845	1.89567	1.66142	1.63247
	945.585	2.08103	1.86366	1.44526	1.62698	1.64034	1.30927	1.28734	1.31301	2.8097	2.5515	2.30007	2.77179	2.86211	2.63257	2.52379	2.60466	2.47269	2.87768	2.91551	2.77801	2.55811	2.71292	2.5019	2.06864	2.11569	2.1171	2.56573	2.70231	2.8044	2.72538	2.67323	2.68628	1.31261	1.28028	1.164	1.21878	1.23262	0.8975	0.938495	0.946444	1.48269	1.49052	1.50653	1.83987	1.87218	1.85312	1.63193	1.61538
	949.584	2.08274	1.8746	1.45219	1.63808	1.64727	1.31568	1.29157	1.31172	2.81706	2.55615	2.30912	2.79485	2.88201	2.65432	2.54728	2.61677	2.48631	2.89711	2.94741	2.80991	2.57048	2.7283	2.51777	2.07703	2.12316	2.12924	2.61521	2.73417	2.81264	2.75753	2.70561	2.70144	1.29792	1.26724	1.16609	1.21354	1.23027	0.905681	0.942861	0.95132	1.46655	1.48408	1.49098	1.81314	1.8354	1.81353	1.61132	1.60212
	953.578	2.09512	1.89863	1.45731	1.64776	1.65871	1.3178	1.29626	1.31007	2.81799	2.57547	2.32165	2.81788	2.89791	2.6639	2.56745	2.62528	2.4907	2.92801	2.97383	2.83562	2.58581	2.75128	2.52374	2.08211	2.11974	2.13063	2.64566	2.75476	2.8218	2.78369	2.734	2.71439	1.28969	1.25928	1.16205	1.20699	1.23759	0.906091	0.942427	0.945781	1.45838	1.46453	1.47904	1.79226	1.79889	1.78609	1.58866	1.58323
	957.566	2.1016	1.89854	1.45634	1.6479	1.66972	1.31508	1.29845	1.30629	2.81596	2.59251	2.3258	2.8314	2.92752	2.6846	2.58398	2.64382	2.51459	2.96096	3.02298	2.86633	2.60564	2.78305	2.56185	2.07355	2.10941	2.13959	2.66854	2.78562	2.82965	2.81655	2.75393	2.73579	1.27743	1.25483	1.16328	1.21034	1.23534	0.904368	0.941411	0.942982	1.4494	1.45182	1.47433	1.7701	1.76916	1.75992	1.56736	1.56504
	961.586	2.11174	1.89809	1.46087	1.65902	1.6786	1.3121	1.30234	1.3074	2.82871	2.61922	2.34379	2.84748	2.95983	2.69481	2.59653	2.66067	2.53496	2.98233	3.05638	2.89231	2.61983	2.80572	2.57798	2.0718	2.12435	2.13652	2.66522	2.80861	2.84657	2.82085	2.76587	2.73568	1.26449	1.24796	1.1664	1.20461	1.23372	0.904783	0.939479	0.939025	1.44113	1.44086	1.47185	1.75361	1.74358	1.73066	1.55989	1.55396
	965.575	2.0908	1.89801	1.46252	1.67024	1.69266	1.31422	1.30768	1.31098	2.84787	2.64759	2.3584	2.85499	2.97402	2.71563	2.62617	2.68149	2.5402	3.00922	3.08113	2.91096	2.63806	2.8338	2.59155	2.06812	2.12009	2.14103	2.66924	2.83508	2.86573	2.83638	2.78473	2.74784	1.25198	1.2438	1.16601	1.19894	1.24063	0.90162	0.940601	0.936399	1.43593	1.43402	1.46646	1.72831	1.72471	1.71599	1.55183	1.54403
	969.579	2.09293	1.88917	1.46365	1.67605	1.69702	1.31025	1.31249	1.31453	2.86158	2.65185	2.37057	2.87996	2.9913	2.73555	2.6527	2.69678	2.56131	3.04493	3.10407	2.93098	2.6521	2.87085	2.61126	2.05954	2.11588	2.15155	2.68676	2.85914	2.88518	2.85315	2.7967	2.77043	1.24002	1.23639	1.16548	1.19961	1.24323	0.906308	0.940136	0.939639	1.43267	1.42406	1.45938	1.71358	1.70933	1.70385	1.53736	1.53365
	973.593	2.09808	1.88424	1.46542	1.68725	1.70457	1.306	1.31526	1.31108	2.8839	2.65583	2.39362	2.8971	3.01901	2.75892	2.67459	2.70026	2.57892	3.07214	3.12323	2.94685	2.66067	2.90851	2.64535	2.07325	2.0998	2.17154	2.69509	2.88156	2.90614	2.86918	2.81024	2.78343	1.23017	1.22848	1.16641	1.19917	1.24241	0.910595	0.93909	0.940521	1.42365	1.42019	1.45092	1.69721	1.68795	1.69302	1.52187	1.52602
	977.576	2.10491	1.88477	1.46672	1.69091	1.71436	1.30164	1.31021	1.32053	2.88912	2.68087	2.39401	2.90771	3.01274	2.78166	2.7021	2.71519	2.5915	3.0965	3.14504	2.96602	2.70156	2.92727	2.66962	2.08386	2.09136	2.17533	2.69003	2.89852	2.91937	2.86881	2.8183	2.81358	1.22896	1.21621	1.17102	1.19949	1.23975	0.908922	0.934684	0.933675	1.42412	1.41442	1.44506	1.68288	1.67608	1.68023	1.50029	1.51617
	981.606	2.08984	1.87679	1.47205	1.70006	1.71444	1.30241	1.31173	1.32869	2.89233	2.68033	2.39319	2.90597	3.03152	2.8034	2.72778	2.72965	2.60207	3.11884	3.1732	2.98891	2.71496	2.95061	2.70035	2.07211	2.09886	2.19027	2.67845	2.91016	2.93716	2.87221	2.84783	2.82008	1.21984	1.20662	1.17501	1.19866	1.23852	0.915106	0.936442	0.93279	1.42395	1.41246	1.44153	1.66812	1.66611	1.67	1.48595	1.50552
	985.579	2.09463	1.87993	1.48171	1.71539	1.72346	1.30725	1.31402	1.33256	2.91747	2.69183	2.39965	2.92296	3.04806	2.8229	2.75402	2.73176	2.62044	3.13819	3.19737	3.00699	2.73232	2.96287	2.71116	2.07645	2.11786	2.20173	2.69311	2.92253	2.94347	2.88314	2.86761	2.82818	1.21686	1.19877	1.17273	1.19204	1.24227	0.91619	0.93403	0.93555	1.42638	1.40898	1.44022	1.6626	1.65304	1.66301	1.47812	1.49851
	989.609	2.09336	1.88877	1.48683	1.71815	1.72832	1.31533	1.31757	1.33358	2.91512	2.69308	2.40685	2.9456	3.05616	2.85113	2.78301	2.74532	2.63585	3.15907	3.2131	3.03332	2.7519	2.97591	2.7272	2.08303	2.10206	2.21733	2.70478	2.92551	2.95819	2.92003	2.89117	2.85436	1.21608	1.19841	1.16821	1.19168	1.23835	0.915192	0.934957	0.939756	1.4263	1.39548	1.43353	1.65064	1.64631	1.66095	1.46791	1.49229
	993.578	2.11445	1.87922	1.49336	1.72444	1.73211	1.31416	1.31974	1.33849	2.90948	2.71851	2.41385	2.97024	3.07628	2.86971	2.79715	2.74643	2.64877	3.18244	3.22678	3.06468	2.76789	2.98228	2.73659	2.09053	2.10988	2.2095	2.72728	2.93989	2.96181	2.94154	2.90475	2.87115	1.21137	1.19276	1.17888	1.18669	1.23697	0.914048	0.927385	0.947913	1.42364	1.38981	1.43585	1.64378	1.63638	1.65062	1.4588	1.48684
	997.61	2.1129	1.89882	1.50089	1.73943	1.73766	1.3167	1.31897	1.34827	2.90677	2.73861	2.42314	2.9748	3.07943	2.89561	2.81048	2.76333	2.65961	3.18705	3.24408	3.07972	2.78452	2.98802	2.74524	2.10486	2.11922	2.21602	2.74234	2.96202	2.96847	2.96481	2.89885	2.87836	1.21042	1.19601	1.18446	1.17966	1.22898	0.914029	0.929302	0.952123	1.4208	1.38612	1.43189	1.63909	1.62888	1.64434	1.45155	1.48135
	1001.61	2.10344	1.90139	1.5069	1.7422	1.74187	1.33034	1.32023	1.35822	2.91342	2.72877	2.42725	3.00579	3.10348	2.91724	2.83144	2.78482	2.66963	3.20638	3.27434	3.08902	2.80165	2.98527	2.74776	2.11184	2.13097	2.21244	2.7547	2.96389	2.97776	2.98198	2.89781	2.87967	1.20518	1.19354	1.1864	1.17025	1.23415	0.912701	0.928927	0.954457	1.42686	1.37912	1.43246	1.63079	1.62732	1.64092	1.45028	1.47933
	1005.59	2.10542	1.89157	1.51282	1.74979	1.74644	1.33461	1.32828	1.35488	2.92227	2.7326	2.43454	3.02809	3.13097	2.93054	2.85079	2.78452	2.68563	3.21708	3.29142	3.08982	2.79983	2.99776	2.74556	2.10484	2.13359	2.21	2.77224	2.96685	2.98777	3.00226	2.91407	2.88187	1.20044	1.19022	1.18256	1.16248	1.23686	0.909998	0.9339	0.956866	1.42359	1.37691	1.42999	1.63041	1.62361	1.63387	1.44842	1.47296
	1009.58	2.11225	1.89638	1.51719	1.75068	1.74823	1.33706	1.33359	1.35852	2.94696	2.73749	2.44132	3.05063	3.15607	2.93444	2.85788	2.81522	2.71573	3.21627	3.2895	3.10711	2.80095	3.00595	2.74496	2.1167	2.12081	2.20563	2.79161	2.98255	3.01404	3.01996	2.90814	2.9005	1.20115	1.18839	1.18604	1.15943	1.24122	0.907481	0.93443	0.958195	1.42477	1.37833	1.43565	1.62816	1.62365	1.63195	1.45002	1.46971
	1013.57	2.09759	1.90626	1.51705	1.75507	1.74354	1.33702	1.34011	1.36777	2.95546	2.73535	2.42415	3.06106	3.16614	2.96057	2.86986	2.85167	2.73235	3.21798	3.28869	3.1299	2.80661	3.02837	2.76141	2.10818	2.11761	2.19861	2.79093	2.99759	3.03288	3.03225	2.90459	2.90816	1.19466	1.18495	1.18527	1.15907	1.24263	0.91487	0.936376	0.9536	1.42341	1.37571	1.43343	1.61889	1.62164	1.63355	1.45313	1.46585
	1017.6	2.09951	1.90234	1.51936	1.75536	1.74239	1.34289	1.34055	1.37418	2.97165	2.73076	2.42049	3.06592	3.17228	2.96662	2.88932	2.86618	2.74751	3.22602	3.29804	3.14197	2.8099	3.04564	2.76597	2.10318	2.12599	2.19519	2.79894	3.01076	3.03978	3.01652	2.88394	2.89562	1.1891	1.18657	1.19278	1.15876	1.24422	0.910155	0.938262	0.953448	1.41701	1.38297	1.4327	1.62086	1.61339	1.63264	1.44589	1.46004
	1021.56	2.10124	1.91084	1.52292	1.75949	1.73952	1.34327	1.33805	1.37193	2.99905	2.72721	2.418	3.0688	3.17672	2.9705	2.8984	2.87176	2.76015	3.23899	3.31464	3.14801	2.81002	3.05699	2.77895	2.10447	2.12748	2.20719	2.78322	2.9996	3.05265	3.02118	2.8859	2.89923	1.18857	1.18441	1.18844	1.1637	1.24506	0.906265	0.940056	0.949469	1.41424	1.38739	1.42273	1.62066	1.60761	1.6307	1.44316	1.45135
	1025.6	2.09528	1.90601	1.52291	1.75228	1.74392	1.34591	1.34606	1.38022	3.02033	2.71598	2.42768	3.08273	3.20061	2.96948	2.91764	2.88641	2.77802	3.24914	3.32356	3.16123	2.81822	3.05843	2.76802	2.09663	2.12693	2.21035	2.77853	3.00202	3.04856	3.02141	2.90202	2.90381	1.18242	1.17921	1.18557	1.16565	1.24747	0.904435	0.935352	0.947988	1.41391	1.3847	1.41852	1.61684	1.60298	1.62258	1.43436	1.44335
	1029.62	2.10778	1.9194	1.51914	1.75192	1.74036	1.34725	1.34827	1.38488	3.01337	2.73372	2.43231	3.07236	3.19983	2.98105	2.92841	2.88843	2.79138	3.25388	3.32099	3.17169	2.82215	3.08359	2.7618	2.09001	2.12315	2.20511	2.78474	2.99885	3.04014	3.0109	2.90757	2.91858	1.18394	1.17795	1.17749	1.16638	1.24924	0.904315	0.934253	0.956767	1.40801	1.3831	1.4187	1.61183	1.59426	1.61489	1.43244	1.43489
	1033.61	2.10332	1.9175	1.52009	1.75089	1.74068	1.35192	1.35114	1.38779	3.01478	2.73708	2.4438	3.06302	3.21189	2.99104	2.92502	2.89314	2.80794	3.24668	3.32406	3.19359	2.82143	3.09986	2.77463	2.08911	2.127	2.20318	2.77349	3.00722	3.04995	3.01257	2.89725	2.92854	1.1832	1.17968	1.17548	1.16849	1.24716	0.906992	0.926748	0.954331	1.4027	1.38154	1.41911	1.6027	1.58577	1.6157	1.43163	1.4337
	1037.58	2.11378	1.90111	1.52511	1.75625	1.74943	1.35016	1.3506	1.38416	3.01096	2.75347	2.45156	3.06651	3.18997	3.00875	2.93298	2.88003	2.80806	3.24374	3.33321	3.19007	2.83613	3.11124	2.78321	2.08835	2.12887	2.21708	2.78161	3.01333	3.03744	3.0179	2.90847	2.93438	1.18312	1.17817	1.17406	1.16973	1.24061	0.904054	0.921926	0.959297	1.3955	1.38285	1.41065	1.59454	1.57549	1.61909	1.4275	1.43637
	1041.6	2.12408	1.90479	1.52746	1.75673	1.75532	1.35282	1.35529	1.38253	3.00971	2.75611	2.47612	3.07089	3.18455	3.00553	2.94231	2.87059	2.81017	3.26192	3.33119	3.19517	2.84446	3.10287	2.774	2.10113	2.13902	2.23073	2.78026	3.01087	3.03314	3.01509	2.91606	2.93332	1.17736	1.17398	1.17577	1.16618	1.2412	0.899211	0.916433	0.962034	1.39464	1.38125	1.40292	1.59516	1.56524	1.62012	1.4274	1.43155
	1045.6	2.11909	1.90798	1.52905	1.7593	1.76057	1.35326	1.35611	1.38628	3.00445	2.76029	2.4736	3.06343	3.20761	3.01461	2.94713	2.88027	2.80575	3.26694	3.32981	3.1924	2.85853	3.11801	2.77849	2.0912	2.15054	2.23601	2.79646	3.01017	3.03697	3.02749	2.91951	2.94468	1.18186	1.16913	1.16739	1.1653	1.2446	0.911541	0.914929	0.958862	1.39178	1.37758	1.40222	1.59002	1.56297	1.62263	1.42758	1.43011
	1049.58	2.11774	1.90983	1.52514	1.76008	1.76434	1.36479	1.36052	1.39868	3.00174	2.75999	2.47855	3.05633	3.2261	3.03501	2.96818	2.88739	2.81719	3.25465	3.32947	3.18479	2.85025	3.12248	2.79059	2.08998	2.1498	2.233	2.81836	3.01124	3.03086	3.01442	2.92018	2.95213	1.17966	1.16871	1.16525	1.15722	1.236	0.915787	0.913979	0.961028	1.38699	1.36705	1.39671	1.58224	1.56272	1.62443	1.42458	1.43569
	1053.6	2.12722	1.91761	1.52425	1.76507	1.76226	1.36108	1.36359	1.39482	3.00612	2.7619	2.47248	3.04626	3.24247	3.04818	2.9757	2.89087	2.82339	3.25926	3.32478	3.18716	2.85454	3.12584	2.81478	2.08646	2.14423	2.23037	2.8238	3.00482	3.04017	3.01623	2.92463	2.95427	1.181	1.16157	1.16304	1.152	1.23714	0.914048	0.919744	0.957518	1.38071	1.36377	1.39663	1.57496	1.56542	1.62124	1.43115	1.44005
	1057.58	2.1315	1.91851	1.52295	1.77036	1.77229	1.35885	1.37001	1.4003	3.03997	2.75671	2.46649	3.04953	3.25463	3.05333	2.98535	2.89532	2.82805	3.2671	3.31952	3.19655	2.8496	3.11562	2.82627	2.08382	2.138	2.24421	2.81861	3.00861	3.04195	3.03106	2.92039	2.95113	1.1757	1.16535	1.15977	1.15736	1.23329	0.914259	0.920227	0.951006	1.37723	1.36913	1.39336	1.57717	1.55912	1.62306	1.43342	1.43745
	1061.6	2.14035	1.92611	1.51676	1.77446	1.7791	1.35242	1.36766	1.40373	3.03021	2.74883	2.47164	3.05588	3.26575	3.04672	3.00688	2.91386	2.82396	3.29869	3.32283	3.18825	2.85685	3.13211	2.8406	2.08239	2.12765	2.24902	2.84239	3.01824	3.0465	3.02789	2.91743	2.93089	1.17026	1.1683	1.16086	1.1596	1.23595	0.914745	0.924457	0.955558	1.37343	1.36534	1.38701	1.57414	1.56164	1.62222	1.43046	1.43411
	1065.59	2.14518	1.94604	1.51374	1.77373	1.77285	1.34976	1.37112	1.40634	3.03336	2.74414	2.46369	3.05864	3.29378	3.06027	3.02536	2.92606	2.82418	3.32079	3.32052	3.19553	2.85545	3.13426	2.85649	2.0841	2.14916	2.25114	2.84335	3.02017	3.04943	3.01071	2.91877	2.92498	1.16466	1.17067	1.16144	1.14907	1.23311	0.917209	0.925282	0.95265	1.36776	1.36297	1.38136	1.57151	1.56096	1.61243	1.42819	1.42444
	1069.58	2.14856	1.93327	1.51079	1.77038	1.76735	1.34649	1.37326	1.40969	3.04881	2.73929	2.45975	3.06741	3.31254	3.06238	3.02263	2.92885	2.81345	3.30982	3.33609	3.2017	2.85973	3.14012	2.87007	2.0919	2.14774	2.24621	2.85905	3.00268	3.0465	3.01048	2.91201	2.95266	1.17825	1.1693	1.16158	1.15142	1.23414	0.914826	0.92815	0.954292	1.36175	1.3655	1.37985	1.56548	1.56284	1.60116	1.42501	1.42846
	1073.58	2.16082	1.93034	1.5146	1.77306	1.77254	1.33711	1.3792	1.40745	3.06848	2.74524	2.45998	3.07909	3.28979	3.07186	3.02805	2.91855	2.81101	3.31064	3.34923	3.21665	2.86411	3.13461	2.88145	2.09849	2.14062	2.25178	2.85071	3.00832	3.04858	3.0199	2.92002	2.94788	1.17627	1.16229	1.16766	1.15257	1.23797	0.909992	0.926667	0.953514	1.35525	1.36496	1.37569	1.5599	1.5602	1.59908	1.42405	1.42926
	1077.58	2.16724	1.92478	1.52512	1.76913	1.76488	1.3258	1.38269	1.40926	3.07608	2.74765	2.46138	3.07894	3.28514	3.06621	3.01504	2.92749	2.8192	3.32955	3.35425	3.23113	2.87431	3.14559	2.87657	2.09278	2.12898	2.27222	2.84431	3.0048	3.04928	3.0217	2.93575	2.95124	1.18044	1.1572	1.17238	1.15253	1.24063	0.91682	0.927505	0.950435	1.35942	1.36572	1.38187	1.56332	1.55323	1.5961	1.42006	1.42044
	1081.58	2.17866	1.91536	1.53152	1.77146	1.76929	1.3311	1.38443	1.41046	3.08131	2.76074	2.47173	3.10321	3.27795	3.06965	2.99862	2.92185	2.80938	3.33101	3.36743	3.22503	2.87623	3.16148	2.8801	2.11016	2.13377	2.26595	2.8379	3.00363	3.05956	3.03017	2.93342	2.93992	1.18395	1.16645	1.17616	1.15573	1.2345	0.919322	0.92217	0.952741	1.35504	1.369	1.38176	1.56229	1.54473	1.60455	1.41217	1.41675
	1085.59	2.15911	1.91164	1.53599	1.77919	1.76471	1.32764	1.39183	1.40642	3.08379	2.75794	2.48818	3.11049	3.28186	3.06589	2.99325	2.91908	2.81821	3.32565	3.37364	3.21553	2.883	3.17621	2.88105	2.11432	2.13028	2.2583	2.83614	3.02018	3.07692	3.03937	2.93533	2.93226	1.19057	1.15548	1.178	1.14882	1.23478	0.926339	0.92724	0.957811	1.35426	1.3624	1.37032	1.55427	1.54683	1.60629	1.40772	1.41829
	1089.6	2.15773	1.91645	1.54182	1.77821	1.76387	1.33671	1.40151	1.40833	3.09922	2.75079	2.48499	3.10722	3.2816	3.05291	2.98856	2.9173	2.82389	3.30056	3.37689	3.22021	2.88493	3.15322	2.87791	2.1296	2.14035	2.25053	2.82182	3.01304	3.0789	3.03512	2.96551	2.93579	1.19152	1.15202	1.17582	1.14599	1.23869	0.926759	0.923146	0.958141	1.35666	1.3614	1.3718	1.55393	1.54117	1.60642	1.40378	1.41648
	1093.62	2.15433	1.90148	1.54832	1.77332	1.77343	1.34139	1.40501	1.40862	3.10062	2.76502	2.48539	3.10196	3.26783	3.05287	2.98474	2.91012	2.82547	3.30284	3.38594	3.21994	2.89135	3.15241	2.8652	2.13844	2.11502	2.23639	2.80743	3.00482	3.08157	3.05761	2.96544	2.93105	1.19516	1.14782	1.1742	1.15332	1.2385	0.930365	0.921718	0.960305	1.3597	1.35752	1.36825	1.55255	1.53924	1.60747	1.40072	1.41805
	1097.62	2.16133	1.88777	1.5485	1.77509	1.77511	1.34017	1.40578	1.4063	3.09634	2.77782	2.47813	3.08874	3.27109	3.05827	2.98807	2.90378	2.83233	3.30904	3.38224	3.21638	2.90141	3.16152	2.87488	2.13206	2.11172	2.23904	2.80762	3.01758	3.08244	3.0647	2.96983	2.92536	1.18125	1.14783	1.17729	1.1559	1.23756	0.931962	0.923337	0.963519	1.3618	1.34855	1.37439	1.5502	1.53875	1.60582	1.40166	1.41804
	1101.59	2.16493	1.88972	1.54864	1.77262	1.77517	1.34397	1.40985	1.41133	3.08434	2.77994	2.48448	3.09697	3.27874	3.05644	2.97827	2.8999	2.84562	3.3165	3.37669	3.20615	2.88891	3.15763	2.88391	2.12022	2.11194	2.22942	2.8125	3.02963	3.08089	3.05003	2.97947	2.91855	1.1815	1.147	1.17649	1.1523	1.2296	0.9308	0.929784	0.964011	1.36982	1.3459	1.37181	1.55229	1.53718	1.59717	1.39268	1.41388
	1105.59	2.16926	1.91187	1.53692	1.77742	1.77956	1.34306	1.4008	1.40194	3.07925	2.77473	2.48598	3.11574	3.2841	3.05952	2.97814	2.89983	2.84835	3.31563	3.37367	3.21728	2.8934	3.16039	2.89952	2.1211	2.12238	2.19707	2.80991	3.03777	3.08894	3.03984	2.97817	2.90141	1.18418	1.15243	1.1687	1.15432	1.23439	0.923111	0.929534	0.958445	1.36088	1.34372	1.36521	1.54279	1.53334	1.59405	1.3929	1.41879
	1109.59	2.16356	1.91562	1.53443	1.78141	1.77945	1.34117	1.39867	1.40257	3.07722	2.78131	2.46935	3.10017	3.28468	3.06522	2.97886	2.91365	2.84899	3.31888	3.36428	3.23538	2.88837	3.16875	2.8994	2.11013	2.12003	2.21127	2.83007	3.03403	3.0853	3.03044	2.98598	2.90875	1.17944	1.15161	1.16376	1.15471	1.241	0.922446	0.923512	0.95684	1.35684	1.34112	1.36192	1.53652	1.52977	1.58863	1.39214	1.42577
	1113.58	2.17866	1.91807	1.53231	1.78392	1.78414	1.33966	1.39862	1.40455	3.04121	2.78666	2.46796	3.09664	3.27547	3.07866	2.98291	2.91767	2.83579	3.32321	3.36429	3.2528	2.89124	3.16032	2.90866	2.11361	2.12455	2.20881	2.8479	3.03036	3.08299	3.01608	2.99327	2.91441	1.17521	1.15658	1.1646	1.16065	1.24369	0.922867	0.918989	0.95332	1.35735	1.34036	1.36925	1.53531	1.52408	1.58099	1.38985	1.42899
	1117.59	2.18768	1.91384	1.53343	1.79162	1.77949	1.33025	1.3986	1.40393	3.04326	2.81051	2.46549	3.09819	3.27534	3.1063	2.98534	2.91878	2.84492	3.3242	3.36577	3.25873	2.89323	3.17048	2.90321	2.10388	2.13599	2.2069	2.85078	3.04171	3.07377	3.02252	2.96834	2.9158	1.17029	1.1539	1.1691	1.15905	1.23929	0.918412	0.919604	0.945224	1.35804	1.34421	1.37184	1.53129	1.52261	1.57671	1.39415	1.4258
	1121.57	2.18825	1.92637	1.52799	1.80312	1.77838	1.33204	1.39041	1.402	3.03869	2.80233	2.46777	3.09569	3.27373	3.10744	2.98097	2.9261	2.84951	3.32466	3.37201	3.25666	2.89482	3.17562	2.89766	2.09602	2.14758	2.22343	2.86679	3.04001	3.0694	3.01229	2.95969	2.92191	1.16669	1.15765	1.16725	1.15297	1.23993	0.918877	0.928698	0.944539	1.3577	1.34201	1.37891	1.52898	1.51714	1.57577	1.39615	1.42837
	1125.6	2.18709	1.94975	1.52994	1.80974	1.785	1.33135	1.38236	1.40271	3.04702	2.80365	2.47389	3.10497	3.26276	3.11936	2.99153	2.94124	2.85616	3.32745	3.37193	3.24859	2.87478	3.17418	2.89874	2.09571	2.13888	2.22807	2.87666	3.04079	3.07213	3.00759	2.95862	2.92191	1.16979	1.152	1.16696	1.14846	1.23781	0.920169	0.933361	0.939625	1.35732	1.34936	1.36681	1.52992	1.51426	1.57547	1.39629	1.42218
	1129.58	2.17505	1.9596	1.53085	1.81058	1.78543	1.32603	1.38773	1.40791	3.05632	2.78025	2.48348	3.10467	3.25999	3.1122	2.99525	2.94813	2.86359	3.32165	3.37426	3.25822	2.88712	3.17534	2.88579	2.11459	2.13777	2.23675	2.88435	3.03353	3.07515	3.0073	2.94764	2.94502	1.16388	1.16027	1.16366	1.15373	1.23541	0.923585	0.930266	0.944065	1.35058	1.34873	1.36846	1.52933	1.50889	1.58284	1.40292	1.42322
	1133.6	2.17186	1.94363	1.53201	1.8169	1.78974	1.32867	1.39517	1.40952	3.05483	2.79278	2.47941	3.08923	3.2563	3.11041	2.99983	2.94685	2.84554	3.31161	3.39221	3.24603	2.89378	3.16549	2.87087	2.13339	2.13929	2.24659	2.88691	3.04264	3.06086	3.00931	2.94776	2.95612	1.15826	1.15758	1.1668	1.1533	1.23345	0.927171	0.934329	0.948269	1.35058	1.34848	1.36978	1.53225	1.51293	1.57861	1.39982	1.42501
	1137.63	2.16327	1.9431	1.53167	1.81848	1.79253	1.32542	1.39574	1.40854	3.0535	2.78732	2.49849	3.08818	3.26544	3.11	3.01685	2.94688	2.83639	3.30836	3.39487	3.23781	2.894	3.14542	2.87062	2.13575	2.13959	2.24309	2.88317	3.05027	3.05469	3.00931	2.94542	2.97602	1.16504	1.15397	1.17253	1.14225	1.2338	0.926106	0.940497	0.947604	1.35654	1.34724	1.37146	1.53799	1.51249	1.58114	1.4006	1.41315
	1141.59	2.17433	1.93789	1.53161	1.81568	1.78453	1.32351	1.3893	1.40536	3.08241	2.79715	2.49975	3.09172	3.26849	3.0963	3.01903	2.95741	2.84189	3.30192	3.39708	3.2351	2.89125	3.1367	2.86969	2.12499	2.14941	2.24707	2.88604	3.05136	3.05436	3.0101	2.93226	2.98315	1.16901	1.1517	1.17555	1.13693	1.23135	0.915568	0.938752	0.948494	1.35499	1.34833	1.36749	1.54429	1.51491	1.58771	1.40289	1.40228
	1145.59	2.15868	1.94209	1.53286	1.81387	1.78874	1.326	1.39106	1.40803	3.07893	2.78978	2.50573	3.08373	3.26044	3.08243	3.03003	2.96121	2.8267	3.31559	3.38458	3.24264	2.88512	3.14123	2.87939	2.1223	2.12841	2.2472	2.88108	3.04797	3.06912	3.01216	2.9518	2.97751	1.17574	1.15303	1.17839	1.13665	1.23022	0.918608	0.942198	0.95175	1.34909	1.3489	1.36533	1.54232	1.51396	1.58719	1.3967	1.40479
	1149.58	2.15664	1.94742	1.53306	1.81456	1.78408	1.33079	1.40113	1.41704	3.0888	2.80076	2.50908	3.09567	3.25884	3.08204	3.03455	2.95898	2.82517	3.32178	3.37211	3.24518	2.90084	3.13641	2.88485	2.1121	2.11924	2.22951	2.86837	3.05581	3.08353	3.01825	2.94962	2.98757	1.18056	1.144	1.17853	1.13412	1.23653	0.914873	0.933387	0.944454	1.34756	1.35005	1.36195	1.54062	1.518	1.58577	1.39191	1.40057
	1153.59	2.14627	1.94586	1.53915	1.81547	1.77944	1.3376	1.40909	1.42267	3.08354	2.80619	2.51717	3.10032	3.26204	3.07695	3.03216	2.95783	2.8413	3.32643	3.37699	3.24137	2.90736	3.13167	2.87696	2.11608	2.1228	2.21173	2.86091	3.06145	3.08344	3.00338	2.95733	2.98509	1.17796	1.14763	1.17645	1.13179	1.2339	0.913219	0.927664	0.94778	1.33981	1.34605	1.36131	1.53406	1.51614	1.58905	1.3895	1.39834
	1157.59	2.15134	1.93246	1.54427	1.82428	1.776	1.33628	1.3952	1.41861	3.09598	2.83624	2.51824	3.09659	3.27228	3.08298	3.0294	2.97465	2.83712	3.3292	3.37513	3.23776	2.89534	3.1322	2.86708	2.11281	2.12291	2.21821	2.86036	3.0548	3.08787	3.00358	2.95985	2.96671	1.17927	1.14233	1.17442	1.12565	1.2407	0.910539	0.926784	0.943442	1.34407	1.35001	1.35124	1.52766	1.51908	1.58536	1.38914	1.39959
	1161.6	2.1427	1.92967	1.5426	1.82277	1.77808	1.33778	1.39454	1.42466	3.10332	2.84226	2.51959	3.09305	3.27831	3.08018	3.02872	2.98689	2.83918	3.33173	3.3607	3.23949	2.89597	3.12834	2.86416	2.10894	2.11015	2.2106	2.8672	3.05001	3.10697	3.01393	2.94822	2.95634	1.17809	1.14116	1.1719	1.12407	1.24272	0.911367	0.927802	0.941934	1.34417	1.35044	1.35209	1.52461	1.51587	1.58288	1.3903	1.39191
	1165.6	2.14917	1.93725	1.54233	1.82156	1.77585	1.34354	1.39689	1.43042	3.10761	2.84432	2.52089	3.09959	3.26148	3.0813	3.02043	2.99474	2.85644	3.33875	3.37694	3.25098	2.89564	3.1348	2.87065	2.10854	2.11672	2.19538	2.86441	3.03794	3.10719	3.00199	2.94997	2.93224	1.1808	1.14196	1.16466	1.12714	1.24083	0.912182	0.931387	0.943504	1.33564	1.35106	1.34661	1.51924	1.51504	1.57594	1.3906	1.39079
	1169.58	2.13513	1.93801	1.54288	1.82455	1.78595	1.34796	1.40028	1.42743	3.09846	2.85635	2.51395	3.10295	3.25824	3.08953	3.02726	2.99294	2.86502	3.34193	3.39331	3.25387	2.90688	3.14081	2.86885	2.1095	2.11081	2.19408	2.86072	3.02132	3.099	2.99568	2.96056	2.91243	1.18362	1.1371	1.16303	1.12413	1.23661	0.916666	0.93329	0.938804	1.33864	1.34604	1.34737	1.51452	1.51488	1.5743	1.38694	1.39624
	1173.6	2.14591	1.93548	1.53794	1.83297	1.78952	1.34366	1.39658	1.43002	3.11037	2.8478	2.51338	3.11198	3.25668	3.09005	3.02135	2.99385	2.88789	3.34887	3.40797	3.24026	2.91745	3.1386	2.86999	2.11266	2.12405	2.20431	2.86777	3.01148	3.08308	2.99288	2.93933	2.91915	1.18073	1.13947	1.15837	1.12199	1.23106	0.916649	0.931545	0.939408	1.33547	1.33691	1.34409	1.5146	1.51275	1.57656	1.39	1.39249
	1177.61	2.1518	1.93315	1.53748	1.82949	1.79854	1.33649	1.39553	1.42861	3.11587	2.84373	2.5086	3.10457	3.27168	3.08908	3.03431	2.99583	2.88395	3.33672	3.41159	3.24853	2.91537	3.13508	2.88178	2.13211	2.12682	2.19875	2.88178	3.00484	3.08108	2.9818	2.93704	2.9079	1.175	1.14681	1.15433	1.1273	1.22263	0.916833	0.931689	0.939954	1.33233	1.33724	1.34451	1.51366	1.51181	1.57496	1.39169	1.39155
	1181.61	2.15966	1.92357	1.54111	1.83038	1.80786	1.33752	1.39557	1.42531	3.112	2.8398	2.49975	3.09695	3.27694	3.08602	3.03464	2.99502	2.87394	3.33371	3.41593	3.26162	2.90145	3.12313	2.88238	2.12671	2.12787	2.20964	2.88017	2.99992	3.07922	2.9925	2.93642	2.88845	1.17986	1.1491	1.14978	1.12927	1.22165	0.916862	0.933712	0.938709	1.32898	1.33916	1.34073	1.5199	1.51447	1.57105	1.39002	1.39769
	1185.61	2.15985	1.9363	1.53918	1.83515	1.81375	1.34189	1.39717	1.42295	3.09838	2.83477	2.483	3.111	3.27427	3.08042	3.03957	2.98882	2.86734	3.33037	3.42139	3.26049	2.90052	3.11498	2.88567	2.1246	2.12759	2.20163	2.87892	3.00804	3.07087	2.9823	2.94908	2.8857	1.18641	1.15918	1.15232	1.13287	1.21569	0.911006	0.935086	0.935824	1.33088	1.33585	1.34558	1.52267	1.51391	1.57008	1.38721	1.39641
	1189.6	2.17365	1.94625	1.54767	1.83477	1.81113	1.33464	1.39624	1.42483	3.08739	2.82695	2.48396	3.11508	3.2697	3.09758	3.04675	2.99107	2.87402	3.33855	3.41454	3.26103	2.89615	3.12407	2.88468	2.10659	2.13772	2.20796	2.86259	3.00526	3.06694	2.97585	2.94647	2.89572	1.17945	1.15827	1.14787	1.13391	1.21654	0.912857	0.935873	0.935619	1.32817	1.3364	1.3425	1.52011	1.52	1.57297	1.38986	1.39577
	1193.59	2.17424	1.93812	1.55092	1.83152	1.81724	1.32681	1.40151	1.41846	3.09045	2.836	2.48075	3.11643	3.27489	3.10748	3.05426	2.97035	2.876	3.33405	3.39608	3.25683	2.90159	3.12162	2.87557	2.0994	2.1339	2.21854	2.85028	3.0085	3.06112	2.99001	2.94238	2.91925	1.16781	1.15675	1.15137	1.13306	1.21512	0.91086	0.933874	0.93313	1.33638	1.33143	1.34237	1.5179	1.51994	1.57221	1.39629	1.39924
	1197.62	2.1806	1.93269	1.55773	1.82814	1.81867	1.32292	1.40928	1.4226	3.10708	2.83196	2.47766	3.1016	3.26742	3.10283	3.05219	2.96886	2.87497	3.33353	3.37947	3.25574	2.89268	3.11519	2.88087	2.10907	2.13664	2.21174	2.83247	3.02411	3.0673	2.99642	2.94253	2.94292	1.15945	1.16416	1.15228	1.14159	1.21861	0.908736	0.937375	0.937561	1.32787	1.32333	1.34387	1.50875	1.52149	1.57235	1.39749	1.39499
	1201.59	2.17465	1.94266	1.5615	1.82552	1.81582	1.32669	1.40689	1.41895	3.10534	2.84338	2.48097	3.07989	3.27681	3.11328	3.04879	2.96872	2.8646	3.32419	3.38426	3.25515	2.90346	3.10706	2.87857	2.10993	2.13653	2.21481	2.82357	3.0388	3.06993	3.00645	2.93491	2.94456	1.15764	1.15886	1.15493	1.14091	1.22604	0.906512	0.945816	0.937902	1.32829	1.32852	1.34391	1.50487	1.5243	1.57616	1.40008	1.39883
	1205.61	2.1744	1.94519	1.55953	1.82811	1.81121	1.32654	1.41077	1.41128	3.10727	2.84641	2.48503	3.0683	3.25672	3.12104	3.03741	2.977	2.86958	3.32349	3.38175	3.24715	2.88453	3.10967	2.86924	2.10259	2.14253	2.23351	2.81471	3.03681	3.04726	3.02532	2.93152	2.93032	1.16056	1.16049	1.15913	1.14292	1.23005	0.905741	0.947652	0.944458	1.32347	1.3237	1.33427	1.50516	1.52607	1.57654	1.3979	1.39805
	1209.59	2.16803	1.95482	1.55216	1.82562	1.81044	1.32157	1.40803	1.41206	3.1178	2.82773	2.48737	3.05941	3.2432	3.11709	3.03731	2.9808	2.86373	3.31696	3.36455	3.2393	2.89761	3.12011	2.86896	2.09696	2.1528	2.23769	2.81014	3.04292	3.03942	3.03783	2.92284	2.95186	1.15569	1.15967	1.16559	1.14131	1.22972	0.90951	0.947449	0.943082	1.32459	1.32038	1.33428	1.49846	1.52054	1.57961	1.39924	1.39752
	1213.61	2.17631	1.9532	1.54698	1.82317	1.81143	1.31831	1.40981	1.42083	3.12516	2.83231	2.487	3.0353	3.24074	3.11634	3.04427	2.97057	2.86198	3.3089	3.38186	3.23763	2.91391	3.14121	2.86667	2.10323	2.16595	2.24257	2.79963	3.03842	3.0441	3.05122	2.92419	2.95296	1.15359	1.14662	1.16193	1.13304	1.23251	0.916447	0.944	0.944718	1.31595	1.3185	1.33955	1.49172	1.51911	1.57763	1.39996	1.40272
	1217.61	2.15945	1.9502	1.54716	1.82473	1.82414	1.325	1.41921	1.42294	3.14635	2.8296	2.48378	3.0225	3.24925	3.08664	3.04311	2.97052	2.86036	3.30879	3.39376	3.24095	2.91708	3.14377	2.86108	2.10805	2.16584	2.24325	2.81195	3.03134	3.04605	3.05473	2.92387	2.93498	1.16262	1.14509	1.16491	1.1359	1.23083	0.910872	0.941285	0.945777	1.31476	1.31629	1.33958	1.49245	1.51079	1.58234	1.39469	1.40361
	1221.6	2.16528	1.95534	1.5473	1.83855	1.82171	1.32293	1.41914	1.42789	3.13429	2.81285	2.47937	3.00201	3.25178	3.0691	3.04101	2.97546	2.85092	3.31189	3.38823	3.24702	2.90992	3.13776	2.87249	2.11719	2.15957	2.24098	2.8128	3.04885	3.06279	3.04832	2.91975	2.92975	1.16459	1.15453	1.15812	1.13857	1.23019	0.912148	0.945107	0.951992	1.3061	1.3147	1.33867	1.4966	1.50857	1.58469	1.38653	1.40385
	1225.6	2.17613	1.95171	1.54785	1.84277	1.82363	1.32895	1.41028	1.43589	3.12458	2.79929	2.49237	3.00064	3.25282	3.08035	3.03931	2.97581	2.8447	3.32125	3.39049	3.25091	2.91073	3.13841	2.8688	2.10013	2.15031	2.2401	2.82581	3.04712	3.06462	3.043	2.91489	2.91819	1.16652	1.15348	1.15731	1.13896	1.22874	0.913107	0.943612	0.951147	1.30861	1.32014	1.33061	1.50018	1.5078	1.58423	1.38915	1.40679
	1229.6	2.17329	1.94914	1.54705	1.84159	1.82937	1.32889	1.41805	1.43546	3.13499	2.802	2.4877	3.01717	3.25509	3.07578	3.0353	2.97092	2.84839	3.31293	3.37641	3.26366	2.88994	3.14711	2.86215	2.10221	2.14794	2.22533	2.82035	3.04308	3.07667	3.0484	2.93499	2.90494	1.16607	1.15467	1.15544	1.14526	1.2257	0.915848	0.933426	0.95572	1.30605	1.31412	1.32652	1.50245	1.5048	1.57804	1.383	1.40716
	1233.61	2.1748	1.94307	1.55229	1.84516	1.83944	1.33014	1.41006	1.43925	3.13073	2.79741	2.47751	3.01848	3.26605	3.04575	3.03432	2.96656	2.84651	3.31883	3.38421	3.27139	2.90534	3.13126	2.86671	2.08886	2.1353	2.22145	2.82825	3.04709	3.10283	3.02894	2.94552	2.91051	1.16725	1.1573	1.15692	1.14006	1.21964	0.920852	0.934808	0.957631	1.3062	1.31618	1.3313	1.50142	1.50342	1.5759	1.38383	1.40488
	1237.61	2.181	1.94986	1.55721	1.84261	1.84719	1.32876	1.41109	1.44247	3.1242	2.81798	2.47918	3.01507	3.26475	3.04016	3.026	2.9509	2.84053	3.31081	3.38802	3.28056	2.91273	3.13217	2.86591	2.0867	2.13055	2.21186	2.83391	3.03011	3.1155	3.02366	2.94513	2.89436	1.17234	1.15873	1.15031	1.13588	1.21779	0.915889	0.937126	0.959122	1.30232	1.3156	1.33907	1.50274	1.50436	1.57364	1.38781	1.40181
	1241.58	2.19352	1.95987	1.56028	1.84314	1.85033	1.32877	1.41577	1.43681	3.12075	2.80591	2.48759	3.00858	3.25618	3.04066	3.02776	2.96331	2.84737	3.32567	3.36054	3.28414	2.89423	3.12875	2.87897	2.07948	2.12163	2.20532	2.8409	3.0218	3.12266	3.02419	2.91868	2.89905	1.17414	1.16273	1.15865	1.14022	1.21455	0.918704	0.936413	0.961232	1.30318	1.31155	1.33415	1.50578	1.50924	1.57483	1.38517	1.3946
	1245.6	2.21503	1.96702	1.55927	1.84819	1.84882	1.32583	1.41712	1.43678	3.13292	2.80374	2.49922	3.01757	3.23434	3.05133	3.02269	2.94666	2.8536	3.32869	3.35654	3.28598	2.891	3.12274	2.8886	2.0735	2.12696	2.20675	2.83606	3.02785	3.12053	3.0064	2.92912	2.91677	1.17673	1.16543	1.16232	1.13657	1.2137	0.923269	0.93839	0.963055	1.30113	1.30737	1.33076	1.50424	1.50698	1.57065	1.38641	1.3939
	1249.61	2.22301	1.96762	1.55704	1.85049	1.85723	1.32712	1.41549	1.43571	3.15146	2.80223	2.51125	3.01601	3.2364	3.05513	3.02152	2.95185	2.85084	3.32717	3.3507	3.25824	2.89509	3.1291	2.89033	2.05858	2.13886	2.21388	2.85064	3.01238	3.12874	3.01922	2.92728	2.9087	1.18095	1.15128	1.16509	1.13938	1.21854	0.923761	0.93405	0.959925	1.30753	1.30563	1.33072	1.50036	1.50767	1.57394	1.38468	1.39622
	1253.59	2.22353	1.9717	1.55578	1.84671	1.86007	1.31972	1.41504	1.4353	3.17971	2.79872	2.51007	3.011	3.24095	3.0538	3.02122	2.94436	2.85511	3.32855	3.35308	3.24975	2.88857	3.14069	2.89803	2.0653	2.14842	2.21104	2.85512	3.00845	3.12236	3.02394	2.93677	2.92519	1.18394	1.14871	1.16265	1.13147	1.22028	0.9256	0.934558	0.958355	1.30071	1.30495	1.32961	1.49835	1.50634	1.57774	1.38585	1.39402
	1257.59	2.24774	1.95546	1.55934	1.8506	1.86557	1.31252	1.41401	1.44338	3.1916	2.80834	2.50775	3.00742	3.22924	3.06194	3.0174	2.94935	2.85819	3.33439	3.35025	3.2497	2.89681	3.12882	2.90512	2.05351	2.14631	2.22007	2.86836	2.99854	3.11309	3.00063	2.93812	2.9511	1.18461	1.14641	1.15821	1.12852	1.22224	0.925854	0.938988	0.954231	1.30439	1.30453	1.33331	1.49288	1.50789	1.57972	1.39235	1.3914
	1261.63	2.25646	1.95231	1.56085	1.8522	1.86357	1.30732	1.42127	1.44791	3.20218	2.79439	2.53257	3.00419	3.23322	3.07189	3.02415	2.95547	2.87073	3.32864	3.34147	3.24337	2.88625	3.13931	2.92092	2.06638	2.15947	2.21285	2.85215	2.9845	3.10115	3.01869	2.93746	2.96665	1.18295	1.14055	1.15208	1.13052	1.22411	0.920512	0.943412	0.950465	1.3041	1.30458	1.33164	1.49168	1.51091	1.5823	1.40003	1.39453
	1265.6	2.25897	1.93732	1.55772	1.86521	1.86143	1.2987	1.4267	1.44731	3.19943	2.78075	2.54438	2.99427	3.23292	3.0654	3.03166	2.97074	2.87182	3.33834	3.33806	3.22962	2.89225	3.13587	2.91713	2.07424	2.15392	2.21295	2.84001	2.99212	3.09685	3.01689	2.94247	2.98101	1.18166	1.13507	1.15604	1.1361	1.23174	0.928391	0.941237	0.952847	1.30571	1.30492	1.3306	1.48703	1.51133	1.58497	1.39174	1.39566
	1269.59	2.24047	1.92992	1.55816	1.87078	1.863	1.29679	1.4304	1.45057	3.21256	2.78243	2.54217	2.98369	3.24374	3.06404	3.02525	2.96492	2.86538	3.33111	3.33591	3.22032	2.90327	3.12887	2.91236	2.07215	2.13808	2.2062	2.82922	2.98754	3.07856	3.01902	2.9626	2.98057	1.17826	1.13834	1.14808	1.14109	1.23427	0.929245	0.942492	0.952289	1.30735	1.30733	1.33043	1.48589	1.50179	1.58802	1.39821	1.39698
	1273.61	2.23768	1.92461	1.5631	1.87678	1.86423	1.29536	1.4323	1.45045	3.20646	2.78756	2.53185	2.98463	3.25164	3.07603	3.02775	2.9644	2.86202	3.32517	3.33725	3.20774	2.8987	3.1322	2.92564	2.08416	2.12171	2.19603	2.83416	2.99308	3.06551	3.03711	2.96734	2.97023	1.17513	1.13798	1.1474	1.14134	1.22949	0.926717	0.945545	0.957066	1.3032	1.30807	1.33822	1.48075	1.5045	1.58929	1.39694	1.39831
	1277.62	2.23384	1.92166	1.56973	1.87475	1.86454	1.29657	1.43208	1.45207	3.20277	2.80432	2.52105	2.99853	3.24237	3.07078	3.03168	2.95706	2.87096	3.32041	3.34924	3.2231	2.89572	3.13631	2.91706	2.1003	2.10087	2.17688	2.82761	2.99911	3.05154	3.02616	2.96829	2.95501	1.17597	1.14291	1.1517	1.13991	1.22135	0.927118	0.946915	0.957831	1.30214	1.30867	1.34366	1.48042	1.50358	1.58178	1.39747	1.39415
	1281.6	2.21608	1.92586	1.56841	1.8893	1.86914	1.29964	1.4319	1.44861	3.18819	2.82433	2.51941	3.01051	3.24439	3.05586	3.03913	2.96015	2.86778	3.32323	3.33268	3.21897	2.89715	3.12417	2.90892	2.10249	2.08417	2.18033	2.82256	3.01008	3.06126	3.02716	2.96395	2.9415	1.17539	1.14719	1.15553	1.14353	1.21692	0.925626	0.94006	0.959152	1.30065	1.3101	1.34865	1.4789	1.50449	1.57465	1.39221	1.39655
	1285.58	2.19502	1.93729	1.57269	1.89128	1.86926	1.30612	1.43376	1.44211	3.18445	2.82633	2.52931	3.01608	3.23896	3.05211	3.0468	2.95031	2.85379	3.32581	3.32986	3.22193	2.88181	3.13877	2.90129	2.10798	2.0853	2.17121	2.81897	3.02106	3.05754	3.04115	2.96008	2.92567	1.18059	1.15721	1.15125	1.1377	1.217	0.923687	0.938142	0.956521	1.29519	1.31295	1.34915	1.48213	1.50162	1.57436	1.39183	1.39643
	1289.59	2.19318	1.93876	1.57314	1.89593	1.87109	1.30533	1.4355	1.4416	3.1808	2.83132	2.52902	3.01077	3.23645	3.06581	3.04948	2.94596	2.83943	3.31766	3.3371	3.20745	2.87804	3.14547	2.8874	2.09824	2.0834	2.16935	2.8443	3.03742	3.04716	3.02874	2.95714	2.91936	1.17984	1.15392	1.15432	1.13799	1.22116	0.927469	0.932324	0.962647	1.29095	1.30995	1.35286	1.48374	1.49642	1.57558	1.3843	1.39563
	1293.58	2.18901	1.94772	1.57726	1.89403	1.87733	1.30803	1.43298	1.44243	3.18365	2.85303	2.51716	3.01001	3.24862	3.07461	3.04979	2.94821	2.84452	3.31921	3.3507	3.20371	2.86115	3.15488	2.89214	2.08754	2.08319	2.16636	2.8504	3.04642	3.05166	3.01896	2.96477	2.91013	1.17879	1.15799	1.15536	1.13804	1.20929	0.920474	0.92921	0.962372	1.28681	1.31221	1.35006	1.4873	1.49738	1.57361	1.38762	1.39102
	1297.6	2.18711	1.94793	1.57428	1.8924	1.87865	1.30803	1.43221	1.44164	3.18135	2.85506	2.52677	3.01247	3.24063	3.08702	3.05152	2.94612	2.84746	3.31894	3.35676	3.20064	2.85511	3.14497	2.89632	2.08725	2.09212	2.16532	2.85821	3.05203	3.0549	3.01512	2.96832	2.91846	1.17336	1.1517	1.15678	1.12983	1.21058	0.918522	0.926181	0.964812	1.27619	1.30937	1.34188	1.48811	1.50386	1.5772	1.38048	1.39161
	1301.59	2.18491	1.95078	1.57066	1.88647	1.87736	1.30254	1.42836	1.43769	3.19168	2.86194	2.53389	2.99714	3.23665	3.08405	3.05775	2.95388	2.84637	3.31989	3.34322	3.2007	2.85913	3.12373	2.8859	2.09517	2.10522	2.17213	2.86539	3.04102	3.04805	3.0195	2.94865	2.92086	1.16949	1.14878	1.15371	1.1308	1.21154	0.922235	0.923846	0.961995	1.2818	1.30823	1.33198	1.49632	1.50532	1.58014	1.37916	1.39279
	1305.63	2.17155	1.94881	1.56867	1.88751	1.87956	1.29804	1.42745	1.44055	3.20412	2.84934	2.54314	2.98352	3.22615	3.09183	3.05551	2.94908	2.84674	3.32245	3.33297	3.19089	2.85518	3.11949	2.89943	2.08983	2.12672	2.18577	2.86622	3.02865	3.05563	3.027	2.9397	2.93153	1.16664	1.14899	1.15134	1.1329	1.21584	0.925386	0.923118	0.960441	1.27831	1.30951	1.32544	1.49256	1.50305	1.58668	1.37874	1.39084
	1309.64	2.18445	1.94485	1.568	1.88325	1.88123	1.29805	1.43184	1.43906	3.2014	2.8512	2.53937	2.96809	3.22026	3.08658	3.04859	2.94135	2.84014	3.31663	3.33812	3.19029	2.84894	3.10715	2.89665	2.09247	2.14667	2.18742	2.85463	3.02128	3.03922	3.02491	2.93793	2.93098	1.16148	1.15058	1.1473	1.12483	1.21522	0.928955	0.926444	0.960575	1.28274	1.30657	1.31948	1.48882	1.49483	1.59063	1.38132	1.39262
	1313.61	2.18307	1.93068	1.5651	1.88795	1.88073	1.29438	1.43432	1.43653	3.18672	2.86209	2.53632	2.95407	3.22186	3.08095	3.04901	2.94305	2.83206	3.31258	3.3333	3.18111	2.85731	3.10133	2.89332	2.10494	2.14567	2.1818	2.84996	3.0181	3.03454	3.01203	2.93297	2.93237	1.15597	1.1432	1.14924	1.1282	1.20942	0.934857	0.926864	0.965128	1.28432	1.30859	1.31285	1.49075	1.50205	1.58824	1.37837	1.39822
	1317.65	2.18576	1.9406	1.5664	1.88848	1.88648	1.29113	1.43247	1.43872	3.17692	2.87172	2.52281	2.96075	3.22007	3.07287	3.03953	2.93825	2.83603	3.32516	3.32539	3.18084	2.84905	3.09467	2.89148	2.1056	2.15054	2.18987	2.83773	3.01651	3.03643	3.00773	2.91973	2.929	1.15421	1.14783	1.14519	1.13008	1.2089	0.940174	0.924154	0.963201	1.28505	1.30824	1.30418	1.48843	1.50279	1.58205	1.38319	1.39938
	1321.61	2.19773	1.93983	1.56345	1.89193	1.88243	1.28943	1.43318	1.44387	3.18069	2.86586	2.52521	2.95897	3.20539	3.07156	3.0378	2.91975	2.83217	3.31933	3.31537	3.19065	2.84393	3.07123	2.8824	2.10775	2.13984	2.18785	2.85029	3.01209	3.03202	3.01389	2.90919	2.92803	1.15579	1.15023	1.14018	1.12558	1.2157	0.941221	0.923278	0.960838	1.29271	1.30576	1.30316	1.48218	1.50298	1.58538	1.37523	1.40128
	1325.62	2.20522	1.94043	1.56653	1.89174	1.88564	1.28599	1.43041	1.43948	3.18099	2.87756	2.52076	2.95438	3.20748	3.06325	3.02917	2.91057	2.8338	3.31656	3.31443	3.19063	2.84822	3.06489	2.87425	2.10922	2.13708	2.19048	2.84929	3.01657	3.04038	3.01436	2.9004	2.9144	1.16281	1.15542	1.13829	1.12473	1.21187	0.93438	0.928098	0.963482	1.30426	1.30439	1.30793	1.48069	1.50032	1.57892	1.38342	1.40108
	1329.61	2.21331	1.92473	1.56873	1.8978	1.88677	1.28307	1.41944	1.44923	3.17977	2.86885	2.5165	2.94666	3.1903	3.0538	3.01303	2.90745	2.83316	3.31255	3.31784	3.19192	2.84719	3.07454	2.86557	2.08373	2.13634	2.19211	2.83741	3.02021	3.05238	3.00984	2.90381	2.9218	1.16803	1.15739	1.13186	1.12508	1.21512	0.933367	0.924171	0.963427	1.30711	1.3036	1.30624	1.47774	1.49497	1.57347	1.3808	1.40027
	1333.59	2.22475	1.93002	1.5693	1.90178	1.88485	1.28216	1.42002	1.44929	3.15575	2.8746	2.50879	2.9529	3.19088	3.05993	2.9992	2.91522	2.82416	3.30461	3.32072	3.2	2.86196	3.06817	2.84584	2.09158	2.12897	2.18275	2.82801	3.02661	3.02483	3.01597	2.91818	2.91238	1.1678	1.15637	1.12838	1.12403	1.21651	0.928521	0.926422	0.967862	1.31195	1.30477	1.3027	1.48012	1.49382	1.57164	1.38109	1.39771
	1337.61	2.2217	1.93958	1.57492	1.90387	1.8836	1.27489	1.41947	1.45598	3.15291	2.87934	2.51849	2.9438	3.18492	3.06346	2.99954	2.91862	2.83006	3.28994	3.31274	3.19406	2.86849	3.08034	2.85171	2.09142	2.12481	2.18136	2.83164	3.01954	3.03509	3.02382	2.91983	2.91196	1.16841	1.1515	1.13247	1.13164	1.22045	0.920083	0.930311	0.970448	1.3147	1.3092	1.30515	1.48183	1.50015	1.56689	1.37415	1.39179
	1341.58	2.23466	1.95415	1.57702	1.90842	1.88897	1.27408	1.40868	1.46593	3.16074	2.86163	2.51938	2.92841	3.188	3.05288	3.00056	2.90959	2.83809	3.27639	3.30613	3.20031	2.86436	3.07058	2.85636	2.08765	2.12502	2.20417	2.84377	3.01507	3.04289	3.04158	2.89953	2.90928	1.17042	1.15068	1.12987	1.13413	1.21711	0.916049	0.931672	0.970568	1.31561	1.30357	1.31382	1.47688	1.49347	1.56387	1.37002	1.38449
	1345.62	2.2238	1.95559	1.57304	1.91284	1.88918	1.27386	1.40801	1.47161	3.18537	2.87107	2.51944	2.91833	3.18521	3.0547	3.00228	2.88951	2.84658	3.26656	3.29208	3.20711	2.87966	3.06223	2.85636	2.09226	2.12975	2.19203	2.83994	3.01934	3.05427	3.04403	2.90479	2.90662	1.17514	1.1483	1.12825	1.1373	1.21214	0.907253	0.935069	0.968327	1.31592	1.29841	1.32274	1.47784	1.49592	1.56827	1.36583	1.37963
	1349.62	2.22322	1.95934	1.57649	1.91464	1.88549	1.27304	1.41253	1.46735	3.20359	2.88484	2.51162	2.91538	3.19126	3.05968	2.99485	2.89184	2.85173	3.26166	3.26966	3.2165	2.88664	3.07174	2.86229	2.09923	2.14495	2.19234	2.83493	3.00708	3.05552	3.04466	2.89176	2.90719	1.18253	1.14309	1.12927	1.13523	1.21117	0.90462	0.939843	0.97304	1.31413	1.28755	1.32416	1.47927	1.49727	1.56978	1.36735	1.38051
	1353.63	2.22231	1.96058	1.58435	1.91999	1.8882	1.27688	1.41938	1.47503	3.23176	2.87422	2.51777	2.91185	3.18325	3.05051	2.99817	2.90206	2.85923	3.25512	3.2737	3.21902	2.8841	3.07706	2.85751	2.095	2.15666	2.1953	2.83671	3.00941	3.04104	3.03392	2.89542	2.9126	1.1801	1.14034	1.12969	1.12824	1.2111	0.90518	0.940278	0.967496	1.30558	1.28789	1.32199	1.48175	1.49769	1.56562	1.3579	1.3742
	1357.61	2.22082	1.97167	1.59372	1.92131	1.90347	1.27489	1.43276	1.47184	3.21411	2.88605	2.51791	2.91827	3.19527	3.05763	3.01317	2.90175	2.84399	3.24866	3.26658	3.22691	2.88019	3.06355	2.85761	2.10873	2.16885	2.20067	2.84376	3.01602	3.03092	3.05039	2.90639	2.90905	1.18132	1.14418	1.13565	1.1253	1.20793	0.900511	0.942257	0.968642	1.3025	1.28302	1.32863	1.47881	1.50204	1.5721	1.36497	1.37313
	1361.62	2.22065	1.97417	1.60014	1.92191	1.91485	1.27311	1.43326	1.47137	3.23003	2.89334	2.52777	2.91469	3.19656	3.04772	3.01761	2.88876	2.85998	3.24239	3.25936	3.22791	2.86908	3.05084	2.85862	2.10754	2.16662	2.20345	2.85381	3.00025	3.04909	3.04169	2.90779	2.91736	1.17594	1.14543	1.13278	1.12852	1.20553	0.905591	0.941207	0.966328	1.29207	1.27782	1.32924	1.47481	1.50608	1.57272	1.36392	1.37634
	1365.61	2.22268	1.97188	1.60669	1.92447	1.92099	1.27067	1.43729	1.47444	3.24258	2.88464	2.51791	2.91515	3.21685	3.05946	3.01952	2.8837	2.84853	3.24971	3.25833	3.23306	2.85798	3.03348	2.84866	2.1079	2.15435	2.20596	2.86251	3.00294	3.05073	3.03187	2.89346	2.93021	1.17964	1.1467	1.12612	1.12523	1.20742	0.90546	0.937675	0.960972	1.28577	1.27605	1.32806	1.47895	1.50816	1.56458	1.37043	1.38014
	1369.61	2.22333	1.96933	1.6063	1.9274	1.91929	1.27015	1.4429	1.47728	3.26789	2.86877	2.52525	2.91087	3.20468	3.07156	3.02064	2.90488	2.83802	3.26547	3.25844	3.21221	2.85777	3.03292	2.83791	2.09583	2.15372	2.18912	2.85107	3.00227	3.05967	3.02166	2.91297	2.94162	1.17609	1.14291	1.13286	1.12154	1.21206	0.90615	0.941433	0.966254	1.28398	1.27777	1.31974	1.48664	1.50755	1.565	1.37201	1.38265
	1373.62	2.21209	1.96174	1.61492	1.92685	1.91928	1.27073	1.44648	1.47887	3.27826	2.8697	2.52191	2.90419	3.18653	3.07578	3.02146	2.92116	2.81754	3.26091	3.25632	3.20762	2.85161	3.03558	2.82637	2.09114	2.13779	2.18057	2.84813	2.9796	3.04911	3.0326	2.91121	2.94712	1.17632	1.13671	1.13885	1.11673	1.21838	0.904728	0.943932	0.96607	1.28329	1.27701	1.32211	1.48497	1.50238	1.56122	1.36932	1.39038
	1377.62	2.20137	1.96186	1.61488	1.93482	1.93391	1.26997	1.4436	1.48414	3.27847	2.86579	2.53612	2.90479	3.17369	3.05652	3.02265	2.9247	2.81667	3.26055	3.27054	3.18618	2.85049	3.02733	2.82275	2.08165	2.13602	2.18893	2.84928	2.9942	3.04331	3.04672	2.92655	2.93725	1.16238	1.13916	1.14077	1.12215	1.21871	0.910167	0.942852	0.968615	1.27403	1.2803	1.31616	1.48193	1.49571	1.55242	1.37145	1.39425
	1381.61	2.20345	1.96589	1.6105	1.94215	1.93411	1.26419	1.43533	1.48871	3.26034	2.88601	2.52237	2.91698	3.15802	3.06152	3.02712	2.91586	2.81358	3.2588	3.26169	3.18425	2.83474	3.02524	2.83749	2.08736	2.12991	2.19286	2.83812	2.99531	3.06208	3.04554	2.92425	2.93308	1.16746	1.13419	1.13323	1.13046	1.21217	0.917223	0.935862	0.970974	1.27758	1.28261	1.31487	1.48194	1.4883	1.55319	1.37235	1.40026
	1385.6	2.2036	1.96661	1.60693	1.94761	1.92566	1.26657	1.42435	1.47923	3.28067	2.88617	2.52452	2.92277	3.15064	3.07076	3.02299	2.91868	2.83558	3.26581	3.25615	3.17313	2.84029	3.03905	2.8345	2.0837	2.11026	2.17882	2.829	2.99241	3.06818	3.02658	2.91718	2.93962	1.16818	1.12823	1.12774	1.12896	1.21454	0.923045	0.938328	0.968954	1.27422	1.2853	1.31269	1.47871	1.48526	1.54642	1.37141	1.39865
	1389.6	2.19757	1.95756	1.6081	1.95587	1.91989	1.26607	1.43132	1.48699	3.28038	2.86519	2.52886	2.91096	3.14463	3.0668	3.03124	2.92698	2.82333	3.26644	3.24966	3.16956	2.82732	3.045	2.83469	2.07356	2.11572	2.18428	2.81061	3.00548	3.06278	3.02556	2.89896	2.94061	1.1747	1.123	1.13163	1.12548	1.22194	0.919624	0.940705	0.967541	1.27727	1.28377	1.31467	1.48095	1.4841	1.54618	1.37281	1.39428
	1393.64	2.19058	1.9658	1.60757	1.95729	1.91945	1.2678	1.42149	1.48109	3.26008	2.86507	2.53358	2.91602	3.10148	3.06441	3.02773	2.92908	2.8274	3.26133	3.24397	3.16984	2.8343	3.06129	2.84192	2.06403	2.13098	2.18296	2.80367	3.00021	3.05328	3.02785	2.92913	2.93283	1.17207	1.1237	1.13686	1.1278	1.21562	0.925254	0.939355	0.969931	1.2809	1.28307	1.31093	1.47981	1.48383	1.55366	1.37211	1.38957
	1397.6	2.2006	1.96055	1.61335	1.95382	1.92436	1.26489	1.42694	1.47436	3.2257	2.87471	2.53199	2.91573	3.09741	3.05628	3.03047	2.90925	2.82907	3.24229	3.24498	3.18376	2.82976	3.04551	2.84638	2.06398	2.13203	2.18959	2.81065	2.99984	3.0355	3.02757	2.92836	2.93253	1.17406	1.12662	1.13531	1.13379	1.21208	0.926506	0.929009	0.961475	1.27537	1.28322	1.30903	1.47026	1.48461	1.55794	1.37424	1.39106
	1401.64	2.20378	1.96672	1.62091	1.95797	1.93092	1.26874	1.42235	1.46231	3.20664	2.85095	2.54134	2.91759	3.09117	3.04703	3.02497	2.90189	2.85384	3.24887	3.2484	3.19064	2.81955	3.02719	2.85128	2.06918	2.13492	2.19599	2.80089	3.00455	3.03937	3.02093	2.93294	2.92303	1.1713	1.13047	1.13077	1.13451	1.21259	0.92916	0.922164	0.961101	1.27789	1.28664	1.30187	1.47215	1.48592	1.55751	1.37643	1.38482
	1405.6	2.20402	1.97383	1.61953	1.94913	1.92575	1.26738	1.42459	1.46391	3.19634	2.83699	2.53089	2.9113	3.09444	3.05483	3.01837	2.89281	2.85101	3.24446	3.24441	3.19022	2.81741	3.02497	2.83912	2.07715	2.13185	2.19985	2.79017	2.99531	3.03608	3.00694	2.92384	2.93465	1.17665	1.1248	1.12702	1.13001	1.2147	0.926522	0.919971	0.964459	1.28332	1.28481	1.30697	1.47492	1.48735	1.56062	1.37563	1.38237
	1409.61	2.19331	1.96613	1.62976	1.94308	1.92912	1.26348	1.43103	1.46431	3.1918	2.828	2.54761	2.90325	3.10357	3.0408	3.02138	2.89588	2.83602	3.24077	3.2262	3.18728	2.83173	3.02809	2.83316	2.06376	2.13501	2.19673	2.80652	2.98015	3.02024	3.01595	2.9256	2.94153	1.17541	1.12744	1.13186	1.12593	1.22409	0.918423	0.92376	0.960871	1.27989	1.28162	1.30923	1.47038	1.49131	1.56021	1.38061	1.37953
	1413.6	2.1836	1.97242	1.63724	1.93736	1.93695	1.26229	1.44308	1.48038	3.1829	2.82684	2.541	2.88198	3.10151	3.03344	3.02904	2.89308	2.82706	3.22107	3.22562	3.19335	2.83214	3.01428	2.82489	2.06413	2.14696	2.21612	2.80916	2.98092	3.02255	3.02591	2.92533	2.94149	1.17435	1.13252	1.13848	1.12741	1.22239	0.912649	0.913585	0.956373	1.28017	1.28653	1.30839	1.4736	1.49291	1.55865	1.3827	1.38039
	1417.61	2.18903	1.97557	1.64224	1.93507	1.94768	1.26852	1.43407	1.4769	3.16799	2.85365	2.53472	2.88591	3.09238	3.03679	3.01776	2.88661	2.81234	3.22322	3.24704	3.18645	2.84352	3.01001	2.83031	2.06644	2.1396	2.22691	2.81673	2.97074	3.01901	3.03707	2.93415	2.95381	1.17541	1.14212	1.12785	1.12622	1.21785	0.913941	0.908395	0.955366	1.28113	1.29093	1.31069	1.47469	1.48988	1.55203	1.38542	1.38326
	1421.6	2.188	1.96106	1.65223	1.94106	1.95602	1.26953	1.44078	1.48252	3.17615	2.85548	2.53239	2.88503	3.09889	3.0313	3.0026	2.88756	2.80494	3.21252	3.26106	3.19139	2.84633	3.00407	2.81944	2.07714	2.13469	2.22549	2.82415	2.97756	3.0163	3.03307	2.92431	2.94541	1.17949	1.13948	1.12201	1.12565	1.21813	0.909732	0.90741	0.949279	1.28202	1.28945	1.31504	1.47679	1.49039	1.55011	1.38238	1.3876
	1425.63	2.16593	1.97084	1.65263	1.95384	1.95697	1.27451	1.44286	1.49475	3.18977	2.86849	2.53049	2.89996	3.11049	3.02633	2.99342	2.89961	2.80966	3.22234	3.26341	3.1897	2.85837	3.01514	2.83164	2.09048	2.13877	2.2294	2.81507	2.98566	3.02956	3.02995	2.9348	2.94954	1.18272	1.13856	1.11866	1.11833	1.22355	0.900197	0.908015	0.950973	1.28233	1.28107	1.32154	1.4759	1.48872	1.5473	1.37823	1.38505
	1429.6	2.16892	1.96786	1.65105	1.94649	1.95826	1.26929	1.4437	1.50859	3.1906	2.88172	2.53297	2.89506	3.10833	3.0143	2.99235	2.91011	2.79202	3.20658	3.27372	3.18624	2.86878	3.03148	2.83157	2.09701	2.14156	2.23828	2.82869	2.98818	3.03697	3.03517	2.93209	2.96607	1.18444	1.14237	1.11407	1.11657	1.2158	0.90205	0.911762	0.948702	1.2781	1.2818	1.31949	1.4743	1.48696	1.5504	1.37749	1.38505
	1433.61	2.16652	1.94451	1.66254	1.95492	1.96948	1.27728	1.44182	1.5071	3.18946	2.88518	2.55045	2.89101	3.09619	3.0119	2.99829	2.91919	2.78964	3.21212	3.26025	3.17551	2.87383	3.03243	2.84075	2.10269	2.14738	2.22668	2.8337	2.99075	3.032	3.05286	2.93213	2.96937	1.1861	1.14388	1.11416	1.11264	1.21337	0.899585	0.915461	0.939589	1.28176	1.28854	1.31787	1.47591	1.48968	1.55365	1.37241	1.3869
	1437.62	2.1786	1.94165	1.65868	1.95874	1.97053	1.27539	1.4398	1.50465	3.18506	2.87079	2.55205	2.8858	3.09077	3.01683	2.99362	2.91604	2.80365	3.20759	3.2657	3.17731	2.87468	3.03576	2.83831	2.12533	2.14946	2.22022	2.81464	3.01318	3.02789	3.05484	2.92529	2.96986	1.18384	1.14128	1.11335	1.11842	1.21264	0.908057	0.914373	0.94756	1.28247	1.29024	1.31729	1.47414	1.4842	1.55141	1.36439	1.38816
	1441.62	2.18659	1.93712	1.65612	1.9648	1.96687	1.27751	1.43304	1.49467	3.18396	2.87573	2.56791	2.88885	3.08888	3.01608	2.97523	2.92227	2.79398	3.21003	3.27544	3.1751	2.86008	3.02834	2.8535	2.1205	2.13529	2.2039	2.81076	3.00152	3.03086	3.05552	2.9233	2.97595	1.18088	1.14066	1.10585	1.11786	1.21647	0.908327	0.919827	0.954142	1.28523	1.28681	1.31706	1.47544	1.47949	1.55157	1.36141	1.38862
	1445.62	2.19227	1.94372	1.66437	1.96682	1.96605	1.27338	1.44066	1.49872	3.20858	2.86543	2.56303	2.89041	3.0903	3.00478	2.98783	2.92278	2.80982	3.20928	3.25467	3.17625	2.85031	3.02874	2.84855	2.12876	2.13855	2.20012	2.81118	3.00166	3.03616	3.05188	2.9176	2.95652	1.17817	1.13314	1.10842	1.11144	1.21289	0.90669	0.921004	0.952836	1.28794	1.28459	1.3174	1.4729	1.48077	1.55534	1.35419	1.39295
	1449.61	2.19327	1.9586	1.66652	1.96813	1.96369	1.26801	1.44613	1.50021	3.21381	2.86477	2.58128	2.88442	3.10709	2.9852	3.00281	2.9074	2.83615	3.22302	3.24475	3.15567	2.83292	3.01971	2.85892	2.13413	2.13812	2.1883	2.8067	2.99949	3.0458	3.05737	2.89339	2.97176	1.17594	1.13256	1.11332	1.10556	1.21	0.907988	0.922902	0.956195	1.29169	1.28543	1.32471	1.46601	1.47314	1.5594	1.35179	1.39369
	1453.63	2.20255	1.96132	1.67377	1.96132	1.97618	1.26829	1.44232	1.48734	3.21922	2.86952	2.57855	2.87075	3.09283	2.98184	3.00608	2.90524	2.83444	3.21787	3.25079	3.14808	2.82157	3.00781	2.85706	2.13203	2.12875	2.18484	2.80066	2.98826	3.03223	3.0462	2.89356	2.95769	1.17096	1.13098	1.11333	1.11209	1.20854	0.909494	0.926924	0.95644	1.29792	1.29037	1.31931	1.47538	1.47243	1.55997	1.34743	1.39102
	1457.62	2.19989	1.96744	1.6814	1.97801	1.98241	1.26419	1.44738	1.482	3.21859	2.8813	2.57119	2.88001	3.10122	2.98258	2.99899	2.88685	2.83054	3.22574	3.24529	3.13857	2.81074	2.98806	2.85608	2.13574	2.13201	2.18809	2.78903	3.00158	3.02798	3.04506	2.89312	2.95068	1.17495	1.12392	1.11877	1.11534	1.21203	0.909825	0.928027	0.947733	1.29895	1.28823	1.31944	1.47428	1.46938	1.55736	1.34329	1.3885
	1461.65	2.1986	1.96759	1.67553	1.98762	1.98472	1.25287	1.44132	1.47808	3.22435	2.88443	2.57158	2.8773	3.10194	2.98312	2.99266	2.88838	2.84012	3.22927	3.24592	3.14229	2.8116	2.9818	2.86557	2.13399	2.13124	2.18413	2.78341	2.99831	3.04186	3.02571	2.90085	2.94527	1.17733	1.12592	1.11604	1.12587	1.21169	0.909306	0.924596	0.948534	1.29124	1.28359	1.3208	1.47102	1.46959	1.55368	1.34765	1.38998
	1465.61	2.19846	1.97485	1.678	1.9995	1.99874	1.25298	1.44081	1.48039	3.23163	2.89661	2.5653	2.87455	3.09493	3.00356	2.99181	2.87887	2.82794	3.22821	3.25395	3.13648	2.80352	2.96777	2.86764	2.12545	2.12286	2.18386	2.79049	2.98852	3.06232	3.02536	2.90018	2.94163	1.17354	1.13244	1.11311	1.12593	1.21248	0.903956	0.923191	0.948751	1.29493	1.27956	1.32141	1.47001	1.47681	1.55455	1.35407	1.38703
	1469.59	2.19246	1.97636	1.68332	2.0036	2.00667	1.25344	1.44596	1.49013	3.22972	2.894	2.54812	2.86809	3.09572	2.98759	2.98564	2.87475	2.84022	3.23197	3.24643	3.13522	2.80983	2.96326	2.86933	2.12876	2.12528	2.19396	2.79192	2.98998	3.06002	3.01606	2.91162	2.92085	1.16792	1.12801	1.11287	1.12283	1.21431	0.903844	0.918661	0.944212	1.29908	1.28204	1.32479	1.46821	1.47763	1.55995	1.35612	1.386
	1473.6	2.18504	1.97134	1.67668	2.00052	2.00305	1.25315	1.44212	1.49067	3.21292	2.91105	2.55076	2.87427	3.0991	2.99867	2.97708	2.88111	2.83355	3.22241	3.25523	3.13591	2.82414	2.95069	2.86989	2.12473	2.11272	2.1809	2.79739	3.01579	3.05642	3.01199	2.91538	2.9252	1.16019	1.13151	1.11777	1.12959	1.2104	0.902443	0.920983	0.947703	1.29741	1.28326	1.32127	1.46673	1.47702	1.56306	1.35981	1.38474
	1477.64	2.19154	1.95931	1.67217	2.00103	2.00827	1.25562	1.43399	1.48826	3.20987	2.91097	2.54142	2.86652	3.09969	3.00819	2.97734	2.89712	2.81316	3.20985	3.26283	3.14399	2.84082	2.94789	2.85346	2.11388	2.10959	2.18857	2.78442	3.02207	3.04556	3.02084	2.92429	2.91067	1.15793	1.13442	1.11666	1.14065	1.21354	0.901695	0.918966	0.946478	1.28899	1.2774	1.31496	1.47223	1.48116	1.57033	1.35472	1.38382
	1481.62	2.17679	1.95543	1.66945	2.00494	2.01215	1.24713	1.43464	1.50192	3.21707	2.89393	2.53103	2.87026	3.10651	3.01683	2.96767	2.89385	2.82009	3.21142	3.24453	3.14885	2.8289	2.9555	2.84336	2.11407	2.12371	2.18981	2.78812	3.01376	3.05597	3.03849	2.90803	2.91106	1.16451	1.13697	1.11859	1.1398	1.21719	0.910272	0.912883	0.949072	1.29411	1.27826	1.32077	1.46602	1.4814	1.56641	1.36316	1.38164
	1485.62	2.18034	1.95562	1.66449	1.99375	2.01368	1.25899	1.43344	1.50024	3.22648	2.87268	2.54341	2.86074	3.1083	3.03413	2.9705	2.91664	2.83062	3.20247	3.24324	3.15435	2.83318	2.97606	2.838	2.10757	2.10614	2.18607	2.79012	3.00349	3.05654	3.04224	2.9043	2.90107	1.15845	1.14174	1.11327	1.13655	1.21919	0.906465	0.913793	0.958021	1.30053	1.27533	1.32598	1.46977	1.48804	1.56778	1.36899	1.3821
	1489.62
	1493.62
	1497.62
	1501.63
[truncated: 57 more columns]

## Sheet: Figure 4
	Figure 4a																																							Figure 4b
	Quantification							Ca2+ traces																																Quantification									Ca2+ traces
	4.5 K+	60 K+	60 K+ Iono	4.5 K+	150 K+	150 K+ Iono		Time(s)	60K+_1	60K+_2	60K+_3	60K+_4	60K+_5	60K+_6	60K+_7	60K+_8	60K+_9	60K+_10	60K+_11	60K+_12	60K+_13	150K+_1	150K+_2	150K+_3	150K+_4	150K+_5	150K+_6	150K+_7	150K+_8	150K+_9	150K+_10	150K+_11	150K+_12	150K+_13	150K+_14	150K+_15	150K+_16	150K+_17		CD4+_4.5	CD4+_60	CD4+_4.5+Iono	CD4+_60+Iono	CD8+_4.5	CD8+_60	CD8+_4.5+Iono	CD8+_60+Iono		Time (s)
	1.171	1.121	1.936	1.132	1.128	1.544		16.4828	1.17165	1.13008	1.14786	1.17666	1.17685	1.16415	1.14665	1.25669	1.20255	0.992506	1.03827	1.02966	1.04815	1.11702	1.09603	1.10466	1.09607	1.19658	1.16109	1.15619	1.17396	1.22772	1.19989	1.15506	1.20517	1.19877	1.00227	1.06116	1.08422	1.07717		1.11	0.8763	1.451	0.8908	1.028	0.8918	1.377	0.9352		0
	1.147	1.121	1.938	1.113	1.099	1.625		20.118	1.16646	1.13308	1.14714	1.17249	1.17766	1.16116	1.15175	1.25636	1.19974	0.980643	1.03561	1.03009	1.04995	1.12614	1.10282	1.10533	1.09937	1.19481	1.15701	1.15726	1.17482	1.22715	1.19579	1.15018	1.20745	1.19922	1.00822	1.062	1.08318	1.08031		0.7464	0.7311	1.306	1.18	0.706	0.6926	1.438	1.153		5.534
	1.151	1.11	1.929	1.126	1.121	1.567		23.7916	1.16398	1.13722	1.15066	1.16868	1.17924	1.16138	1.1505	1.25132	1.19883	0.979277	1.04186	1.02729	1.0524	1.13204	1.10982	1.09844	1.09776	1.19718	1.15547	1.16079	1.16892	1.22766	1.19596	1.15076	1.2077	1.20323	1.00182	1.06778	1.07909	1.07936		0.8712	0.7494	1.385	1.065	0.8868	0.7628	1.371	1.031		11.068
	1.177	1.183	2.141	1.117	1.111	1.578		27.4652	1.16133	1.14152	1.14614	1.16677	1.17671	1.16355	1.14925	1.24412	1.20386	0.98033	1.04147	1.02912	1.05288	1.13591	1.10879	1.09831	1.09749	1.19797	1.15677	1.17146	1.1739	1.22477	1.19721	1.14767	1.20291	1.20441	1.00418	1.06441	1.09048	1.08543		0.3905	0.3615	1.877	0.9925	0.4284	0.3968	1.88	1.2		16.602
	1.183	1.166	1.983	1.187	1.15	1.578		31.0876	1.16257	1.13794	1.14506	1.16427	1.1734	1.16225	1.15026	1.23914	1.20408	0.977639	1.03909	1.03952	1.05065	1.1367	1.11183	1.10098	1.09559	1.19362	1.16031	1.17535	1.181	1.22381	1.20211	1.15206	1.20638	1.20373	1.00054	1.06353	1.08308	1.08183		0.5281	0.4493	1.528	0.6425	0.6124	0.5162	1.405	0.6567		22.136
	1.171	1.126	1.947	1.164	1.124	1.554		34.7228	1.16139	1.143	1.1396	1.16051	1.17221	1.16186	1.15516	1.24045	1.20392	0.978656	1.04043	1.03971	1.04888	1.14366	1.11952	1.10408	1.09301	1.19112	1.16189	1.17772	1.18551	1.2222	1.20047	1.15633	1.20535	1.20828	0.999518	1.0605	1.0871	1.08593		0.4445	0.5863	1.81	0.7068	0.4737	0.5804	1.898	1.163		27.67
	1.161	1.083	1.9	1.169	1.15	1.651		38.3836	1.1584	1.14302	1.14006	1.16219	1.16751	1.15855	1.15664	1.24766	1.20659	0.982684	1.0489	1.03387	1.05493	1.14721	1.12531	1.11038	1.09781	1.19255	1.1614	1.17868	1.18293	1.21944	1.19863	1.16381	1.20095	1.20862	1.00128	1.05923	1.08796	1.08422		0.4473	0.3665	1.992	0.8108	0.4808	0.5061	1.938	0.8921		33.204
	1.246	1.255	1.63	1.176	1.156	1.726		42.07	1.15887	1.14086	1.13494	1.16107	1.16772	1.16064	1.15529	1.25129	1.20787	0.984142	1.04317	1.04426	1.04891	1.14165	1.12338	1.1174	1.09875	1.1915	1.15504	1.18094	1.18423	1.21742	1.19444	1.16085	1.19707	1.20777	1.00882	1.06041	1.08163	1.08404		0.9167	0.5155	1.983	1.13	0.976	0.557	1.831	1.12		38.738
	1.19	1.174	1.524	1.229	1.198	1.773		45.6924	1.16298	1.14165	1.13929	1.16538	1.16889	1.16281	1.14945	1.24892	1.2103	0.997098	1.04418	1.05329	1.04895	1.13293	1.11306	1.11659	1.10649	1.1899	1.16132	1.18331	1.17821	1.22002	1.18989	1.16258	1.19942	1.20947	1.00381	1.05774	1.08432	1.08448		0.4996	0.4023	1.204	0.6591	0.5473	0.4496	1.379	0.7558		44.273
	0.9846	0.9617	1.357	1.198	1.164	1.65		49.302	1.16339	1.14297	1.14053	1.168	1.16908	1.16339	1.14991	1.24927	1.21444	0.997677	1.04175	1.05274	1.05349	1.12846	1.11298	1.12376	1.10785	1.19151	1.16208	1.18348	1.18296	1.21994	1.18543	1.16161	1.20144	1.20792	0.999275	1.04656	1.08581	1.08415		0.8274	0.5705	1.513	0.7531	0.7765	0.5772	1.4	0.747		49.808
	1.033	1.002	1.529	1.161	1.097	1.514		52.9244	1.16428	1.1381	1.14114	1.16997	1.17477	1.16562	1.14957	1.24921	1.21208	0.997701	1.03729	1.0509	1.05021	1.12791	1.11321	1.12887	1.1109	1.1847	1.16403	1.17531	1.18118	1.219	1.18644	1.16391	1.20165	1.20609	0.993794	1.05661	1.07385	1.08554		0.7692	0.5107	1.028	0.6632	0.8784	0.6362	1.226	0.7252		55.341
	1.052	1.032	1.559	1.19	1.183	1.741		56.6108	1.16231	1.14224	1.1445	1.17179	1.18265	1.16927	1.15346	1.2459	1.21317	1.00183	1.03258	1.05353	1.05349	1.12672	1.11774	1.1349	1.11212	1.17709	1.16117	1.16561	1.17746	1.22105	1.18614	1.15652	1.19631	1.20812	0.994141	1.06195	1.07615	1.08915		0.7792	0.5355	0.8658	0.7698	0.8669	0.6295	0.9299	0.813		60.875
	1.056	0.9975	1.822	1.187	1.182	1.757		60.2972	1.16055	1.14292	1.14541	1.1718	1.17949	1.16872	1.15539	1.24166	1.20953	0.994934	1.03521	1.05587	1.05744	1.11724	1.10858	1.13332	1.1157	1.17713	1.16003	1.16783	1.17868	1.21788	1.18918	1.15334	1.18895	1.17473	0.999772	1.05773	1.07292	1.08931		0.7449	0.6159	1.379	0.7321	0.8135	0.6669	1.208	0.8063		66.408
				0.9926	0.9717	1.257		63.9324	1.16393	1.14425	1.14704	1.16674	1.18369	1.16931	1.15776	1.22754	1.20059	0.992537	1.02948	1.05896	1.05027	1.10517	1.10048	1.13351	1.10984	1.17389	1.16426	1.16096	1.17642	1.21792	1.18919	1.15062	1.1894	1.16447	0.997499	1.05577	1.08472	1.08818		0.8382	0.6841	0.9837	0.8069	0.8725	0.7188	1.214	0.8273		71.942
				1.054	1.04	1.478		67.5548	1.16679	1.14754	1.14915	1.16897	1.18361	1.16675	1.15651	1.21544	1.18868	0.986651	1.03324	1.0522	1.06104	1.10825	1.10607	1.1442	1.11185	1.17575	1.16719	1.15459	1.17717	1.22212	1.19175	1.15054	1.18392	1.16637	0.994564	1.05442	1.08717	1.0889		0.5353	0.5152	0.9093	0.8004	0.5158	0.4882	0.9273	0.8051		77.476
				1.079	1.071	1.596		71.2284	1.16617	1.14784	1.14805	1.16699	1.186	1.16097	1.15989	1.21304	1.18699	0.986843	1.03462	1.0566	1.05995	1.11446	1.10797	1.14706	1.1145	1.17649	1.16672	1.14852	1.1767	1.2212	1.19598	1.15015	1.17506	1.16106	0.994012	1.05036	1.0798	1.08243		0.4011	0.3794	1.205	0.8479	0.4086	0.3884	1.142	0.8737		83.009
				1.081	1.057	2.039		74.8508	1.16758	1.14099	1.14596	1.16764	1.18403	1.16014	1.15895	1.21248	1.17921	0.981426	1.03717	1.06117	1.05823	1.12107	1.11003	1.14339	1.12235	1.17604	1.16519	1.14976	1.1702	1.22444	1.19859	1.14933	1.1717	1.15351	0.991848	1.05272	1.07054	1.07587		0.3957	0.3933	1.294	0.8833	0.3821	0.3868	1.201	0.8417		88.543
								78.5116	1.16938	1.14223	1.14808	1.16572	1.18323	1.16258	1.16067	1.21799	1.17021	0.985103	1.04005	1.06361	1.06124	1.12107	1.11625	1.14185	1.12369	1.1811	1.16445	1.15136	1.16959	1.22646	1.20186	1.1508	1.16992	1.15024	0.977983	1.0467	1.07105	1.07225		0.492	0.4584	1.298	0.9189	0.5118	0.4818	1.202	0.9014		94.077
								82.1468	1.176	1.14467	1.14753	1.17076	1.17877	1.1602	1.15585	1.22457	1.16633	0.979624	1.05142	1.06058	1.06066	1.12584	1.11481	1.14038	1.12607	1.186	1.16818	1.15678	1.17158	1.2252	1.20511	1.15188	1.16565	1.1442	0.980473	1.04648	1.07185	1.07278		0.4473	0.4177	1.204	0.84	0.4742	0.4349	1.2	0.8754		99.611
								85.782	1.1809	1.14373	1.15366	1.18236	1.18299	1.16089	1.15598	1.2252	1.16804	0.984837	1.03796	1.06937	1.06354	1.1324	1.11319	1.13857	1.12979	1.18501	1.16528	1.15614	1.16804	1.23555	1.2021	1.15481	1.17295	1.18405	0.976398	1.04497	1.06461	1.07558											105.145
								89.43	1.17565	1.14522	1.15755	1.18773	1.18061	1.16666	1.15487	1.24505	1.16981	0.979252	1.03776	1.06723	1.06882	1.14223	1.11461	1.13691	1.14379	1.1848	1.16355	1.16416	1.16546	1.24163	1.19668	1.15368	1.17612	1.19051	0.982694	1.04397	1.05867	1.08086											110.679
								93.142	1.17554	1.14738	1.15335	1.18686	1.18142	1.1715	1.15708	1.26941	1.1849	0.97979	1.03228	1.06856	1.06423	1.14577	1.10934	1.12642	1.14229	1.18299	1.16248	1.16843	1.16368	1.24109	1.19923	1.15856	1.18095	1.18488	0.979905	1.04916	1.05736	1.07579											116.213
								96.8156	1.17711	1.14997	1.15264	1.19012	1.1793	1.1737	1.15466	1.27357	1.17996	0.981123	1.02527	1.05916	1.06523	1.146	1.1121	1.12825	1.13497	1.1817	1.16071	1.16826	1.16613	1.24519	1.20112	1.16138	1.18161	1.18284	0.985796	1.05078	1.06358	1.07344											121.746
								100.438	1.17513	1.15481	1.1555	1.18482	1.18282	1.17848	1.15652	1.26955	1.17054	0.979305	1.01928	1.06246	1.06733	1.13963	1.11228	1.12945	1.13408	1.17857	1.16157	1.16633	1.17024	1.24688	1.2008	1.16317	1.18207	1.19173	0.986523	1.05438	1.07448	1.07992											127.279
								104.099	1.17596	1.15759	1.15649	1.1867	1.18034	1.17332	1.15602	1.26646	1.17733	0.977655	1.01284	1.06356	1.06153	1.14246	1.11203	1.13113	1.13278	1.1797	1.16418	1.17223	1.16692	1.24029	1.19201	1.16021	1.1849	1.1926	0.992964	1.04769	1.07668	1.08519											132.812
								107.734	1.1696	1.15389	1.1533	1.17687	1.18141	1.17276	1.15553	1.26562	1.17056	0.978196	1.00706	1.06525	1.05684	1.13915	1.11419	1.12986	1.13459	1.17705	1.16294	1.17191	1.16162	1.23748	1.18907	1.16245	1.19428	1.18712	0.985291	1.0411	1.08358	1.08068											138.345
								111.382	1.20249	1.18437	1.19048	1.21236	1.22738	1.22342	1.22257	1.26909	1.16637	0.977353	1.01189	1.05343	1.05544	1.13721	1.1206	1.13517	1.13779	1.19691	1.18515	1.19392	1.18384	1.24617	1.21665	1.20999	1.18817	1.17993	0.982824	1.05014	1.09341	1.06725											143.879
								115.043	1.20247	1.17839	1.18052	1.21194	1.22568	1.21307	1.21597	1.26801	1.17152	0.983025	1.00934	1.05791	1.05404	1.14177	1.12565	1.13564	1.13359	1.19958	1.17974	1.19068	1.18871	1.24512	1.21965	1.20859	1.18773	1.17589	0.97958	1.06008	1.09355	1.0705											149.413
								118.729	1.2003	1.17383	1.17982	1.21571	1.23006	1.21806	1.21328	1.25736	1.17127	0.976005	1.01211	1.05334	1.04782	1.14391	1.13009	1.13842	1.13058	1.20029	1.17985	1.20086	1.19418	1.24429	1.21619	1.21066	1.18921	1.17906	0.980362	1.04833	1.08894	1.07484											154.947
								122.416	1.19755	1.16759	1.18148	1.22288	1.23394	1.22415	1.21376	1.25422	1.1692	0.966943	1.01276	1.05625	1.03301	1.14922	1.12983	1.13537	1.12765	1.20283	1.17889	1.20582	1.19593	1.2458	1.21226	1.20928	1.19247	1.18235	0.976476	1.05006	1.09485	1.08074											160.481
								126.089	1.19956	1.16958	1.18145	1.23393	1.23971	1.21766	1.21536	1.26295	1.17216	0.966079	1.01015	1.04367	1.02233	1.15748	1.12648	1.13396	1.13067	1.20345	1.17775	1.2071	1.19679	1.24667	1.21639	1.20612	1.19239	1.17594	0.980489	1.04465	1.08892	1.07514											166.015
								129.737	1.19331	1.16948	1.17558	1.2407	1.24148	1.22112	1.21219	1.2662	1.17151	0.95625	1.0069	1.03954	1.02534	1.1522	1.12632	1.13589	1.13147	1.20308	1.17497	1.20898	1.20204	1.24975	1.22362	1.20643	1.1944	1.17674	0.982449	1.0495	1.08811	1.07109											171.55
								133.398	1.19639	1.1722	1.1819	1.25244	1.24791	1.22636	1.21487	1.26247	1.17178	0.950981	1.0045	1.02822	1.02057	1.15223	1.1263	1.13608	1.13266	1.20336	1.1745	1.20842	1.20539	1.25171	1.22841	1.20397	1.1896	1.17715	0.988357	1.05556	1.08208	1.06846											177.084
								137.046	1.14278	1.12223	1.11987	1.19167	1.16362	1.13956	1.07409	1.26199	1.17274	0.943727	0.998908	1.02674	1.01032	1.15268	1.12592	1.1292	1.12906	1.17819	1.1486	1.18073	1.18111	1.23281	1.1909	1.12067	1.19605	1.17769	0.993674	1.04141	1.07541	1.07124											182.619
								140.72	1.14402	1.12937	1.12921	1.19496	1.17179	1.15032	1.0822	1.26371	1.17413	0.938583	0.996258	1.02146	1.00343	1.14634	1.12322	1.12425	1.12578	1.18061	1.15148	1.18475	1.17865	1.23306	1.20066	1.12465	1.19213	1.18057	0.988566	1.03804	1.06942	1.06916											188.153
								144.38	1.13824	1.1251	1.1276	1.19411	1.165	1.14492	1.08514	1.26981	1.17472	0.948232	0.990675	1.02222	0.990562	1.13839	1.1202	1.12186	1.12403	1.17891	1.14966	1.17922	1.17307	1.23272	1.20259	1.11802	1.18816	1.18272	0.968756	1.04049	1.07439	1.06257											193.687
								148.041	1.13393	1.12734	1.12164	1.18307	1.16074	1.14004	1.08392	1.27021	1.17498	0.95436	0.989402	1.02102	0.993441	1.13528	1.12087	1.12366	1.1294	1.17611	1.1505	1.17213	1.17644	1.23008	1.20634	1.11945	1.1825	1.1817	0.957338	1.04428	1.07092	1.0585											199.221
								151.676	1.13156	1.12361	1.11641	1.18486	1.15568	1.14319	1.07617	1.26947	1.17877	0.956782	0.992181	1.02781	0.993517	1.13301	1.11929	1.12576	1.12032	1.18061	1.14913	1.16737	1.17964	1.22549	1.20289	1.1174	1.1772	1.18906	0.955976	1.04314	1.07442	1.0583											204.755
								155.286	1.12671	1.12149	1.11143	1.1817	1.16332	1.14993	1.07424	1.26603	1.18127	0.963285	1.00483	1.02989	0.982348	1.13783	1.11759	1.12609	1.11618	1.17716	1.14611	1.16092	1.1744	1.22553	1.19961	1.11032	1.17319	1.18554	0.963561	1.03907	1.08237	1.06385											210.289
								158.96	1.12309	1.12399	1.10232	1.18376	1.1595	1.14497	1.07158	1.26854	1.18121	0.966705	0.997036	1.03125	0.985431	1.13913	1.11834	1.12753	1.11991	1.17638	1.14991	1.16565	1.18123	1.22993	1.19435	1.11171	1.16978	1.18618	0.960836	1.03884	1.08309	1.06766											215.823
								162.62	1.12298	1.12533	1.09775	1.18274	1.16527	1.14216	1.06855	1.26232	1.18458	0.969667	1.00037	1.03111	0.986987	1.13272	1.11158	1.12505	1.11885	1.17647	1.14374	1.16789	1.17948	1.22992	1.19133	1.11295	1.16621	1.18178	0.9534	1.04461	1.08771	1.06744											221.357
								166.32	1.11554	1.12194	1.10105	1.18369	1.15784	1.13807	1.06192	1.25831	1.17499	0.968405	1.00031	1.02886	0.983238	1.13006	1.11277	1.13062	1.12072	1.16891	1.13698	1.17283	1.17268	1.22765	1.18316	1.11335	1.17144	1.17608	0.954752	1.03675	1.08867	1.05861											226.891
								169.968	1.1117	1.11782	1.09795	1.17925	1.15722	1.13343	1.05854	1.2589	1.17177	0.966731	0.999244	1.03361	0.989019	1.13046	1.10942	1.13253	1.1269	1.16798	1.13372	1.16438	1.17792	1.22565	1.17613	1.11283	1.17092	1.17388	0.966773	1.04452	1.09949	1.0596											232.426
								173.641	1.11457	1.11056	1.0963	1.18045	1.1624	1.12913	1.05491	1.26107	1.1789	0.964319	1.01049	1.03641	0.990675	1.13172	1.10913	1.13482	1.1243	1.17022	1.13002	1.16803	1.17118	1.22081	1.17318	1.11675	1.17493	1.17698	0.972742	1.05087	1.10619	1.06703											237.96
								177.276	1.11013	1.10701	1.09511	1.18261	1.15884	1.12816	1.05905	1.25243	1.18029	0.955102	1.013	1.03372	0.986735	1.12908	1.11203	1.13931	1.12914	1.16717	1.1298	1.17434	1.1726	1.21725	1.16874	1.11738	1.17394	1.17408	0.970796	1.05175	1.09602	1.06439											243.494
								180.912	1.11088	1.10699	1.09795	1.18675	1.15396	1.11762	1.05799	1.24621	1.17063	0.954398	1.01116	1.02906	0.99585	1.12617	1.10516	1.13887	1.13201	1.16229	1.12518	1.16943	1.16824	1.21904	1.16868	1.12054	1.17458	1.17516	0.96611	1.05667	1.08697	1.05788											249.029
								184.572	1.10781	1.10092	1.10551	1.18159	1.15246	1.11823	1.05966	1.248	1.18177	0.953451	1.02033	1.03157	0.982982	1.12788	1.09987	1.13454	1.12332	1.16021	1.12092	1.16683	1.16332	1.22049	1.16437	1.12327	1.1768	1.17897	0.964725	1.0545	1.08088	1.05405											254.562
								188.208	1.10799	1.09956	1.10954	1.18363	1.15031	1.11749	1.06476	1.25303	1.17298	0.947424	1.01121	1.03233	0.980414	1.13177	1.10203	1.13941	1.11979	1.16348	1.12903	1.16264	1.16195	1.21521	1.16474	1.11698	1.18545	1.187	0.969731	1.05821	1.07876	1.06082											260.096
								191.843	1.11539	1.09866	1.10264	1.18402	1.15943	1.11112	1.06662	1.25006	1.17997	0.948713	1.01133	1.02673	0.97719	1.13461	1.09969	1.14117	1.12064	1.16533	1.13108	1.15728	1.16903	1.2058	1.17342	1.11307	1.1783	1.18837	0.973959	1.05994	1.0815	1.06617											265.631
								195.491	1.11876	1.10885	1.10533	1.18574	1.16509	1.11586	1.06397	1.24887	1.18307	0.945547	1.01251	1.02925	0.985158	1.12959	1.09787	1.13962	1.11466	1.16493	1.12964	1.16324	1.16695	1.20675	1.17301	1.1114	1.17647	1.18415	0.979237	1.05352	1.07357	1.0787											271.164
								199.139	1.11309	1.1124	1.10668	1.18738	1.1623	1.12037	1.05977	1.24218	1.17688	0.944472	1.00832	1.02702	0.986782	1.12399	1.09507	1.13222	1.10984	1.16002	1.13073	1.15898	1.17354	1.21352	1.16826	1.10659	1.17872	1.17337	0.980236	1.03949	1.06403	1.07058											276.697
								202.812	1.11187	1.11409	1.10877	1.1897	1.16913	1.11791	1.06057	1.24388	1.17012	0.948911	1.00585	1.02396	0.99143	1.11718	1.091	1.12448	1.10644	1.15492	1.12894	1.14966	1.16311	1.21839	1.16935	1.10616	1.18436	1.17074	0.974607	1.0426	1.0737	1.07093											282.231
								206.499	1.11235	1.11222	1.10499	1.19193	1.16902	1.11781	1.06372	1.2427	1.1775	0.948521	1.00276	1.02479	0.991569	1.11425	1.0882	1.12299	1.10076	1.15557	1.12913	1.15091	1.16714	1.21076	1.17089	1.10717	1.18056	1.17215	0.977145	1.03905	1.06622	1.07491											287.765
								210.185	1.10864	1.11286	1.10162	1.1996	1.17452	1.11696	1.06085	1.23745	1.17194	0.94884	0.995552	1.02414	0.998016	1.11166	1.08628	1.12748	1.10237	1.15725	1.12624	1.14914	1.16893	1.20611	1.17321	1.09678	1.18136	1.16672	0.982667	1.02914	1.06856	1.08687											293.299
								213.808	1.1062	1.1167	1.09787	1.1948	1.16797	1.11757	1.05825	1.23347	1.1744	0.965377	0.996653	1.02139	0.993988	1.11657	1.08918	1.13013	1.10335	1.15453	1.12123	1.14945	1.1691	1.20877	1.17189	1.09386	1.17706	1.16278	0.978623	1.02108	1.07469	1.08505											298.833
								217.43	1.10111	1.11564	1.09931	1.19671	1.15832	1.12157	1.06367	1.23652	1.17136	0.961236	0.990707	1.02652	0.99703	1.11847	1.08876	1.12581	1.10323	1.15016	1.11833	1.14894	1.16319	1.20872	1.16601	1.09644	1.17955	1.16723	0.972137	1.02044	1.07803	1.08445											304.368
								221.078	1.0995	1.11293	1.09456	1.19755	1.15357	1.11432	1.06431	1.23746	1.16911	0.964865	0.994113	1.01824	0.989947	1.12232	1.09305	1.12533	1.10037	1.15005	1.12041	1.13931	1.16076	1.20383	1.16951	1.09342	1.17789	1.16182	0.966131	1.02509	1.07134	1.0782											309.902
								224.764	1.1037	1.11052	1.09639	1.19571	1.15654	1.10934	1.06919	1.23828	1.17045	0.959447	0.995652	1.016	0.998022	1.12356	1.08944	1.12869	1.10489	1.15213	1.11974	1.13935	1.15115	1.19724	1.17291	1.09023	1.17834	1.16986	0.969667	1.02987	1.07168	1.08237											315.437
								228.438	1.10919	1.10743	1.09617	1.18785	1.15372	1.11313	1.06974	1.23638	1.1745	0.960257	0.999028	1.01929	0.99488	1.13203	1.08637	1.13529	1.10966	1.15309	1.11871	1.14446	1.15772	1.19085	1.17384	1.09242	1.1777	1.169	0.970759	1.03188	1.06941	1.08645											320.971
								232.124	1.10495	1.10873	1.09869	1.18241	1.15366	1.10778	1.07001	1.24172	1.17284	0.963744	1.00399	1.0232	0.986075	1.13072	1.09535	1.13259	1.11201	1.15832	1.12025	1.14579	1.1559	1.19964	1.16695	1.08918	1.17509	1.15985	0.963814	1.02265	1.07683	1.07566											326.505
								235.785	1.1074	1.1097	1.09661	1.18197	1.14725	1.10963	1.06909	1.24135	1.16196	0.956299	1.01101	1.02636	0.99468	1.12549	1.10001	1.12698	1.11515	1.15507	1.11863	1.14384	1.15546	1.1982	1.16726	1.09551	1.17761	1.1617	0.963469	1.02235	1.07829	1.06522											332.038
								239.395	1.10374	1.10664	1.09905	1.18257	1.15952	1.11673	1.07039	1.23976	1.16619	0.954016	1.0131	1.02208	1.00447	1.11842	1.09809	1.12066	1.11421	1.14978	1.1174	1.14571	1.15844	1.19778	1.16462	1.09716	1.17456	1.16127	0.970385	1.02804	1.08622	1.06916											337.572
								243.043	1.10688	1.11173	1.09544	1.17532	1.16697	1.11457	1.06263	1.24048	1.16669	0.95707	1.01062	1.01323	1.00049	1.11477	1.09554	1.11993	1.1119	1.14775	1.11817	1.14282	1.16389	1.20213	1.15999	1.09291	1.17112	1.15585	0.971454	1.03469	1.08571	1.06031											343.105
								246.716	1.10736	1.11233	1.098	1.17609	1.16313	1.11406	1.06422	1.2369	1.16599	0.952557	1.01234	1.022	1.0053	1.11611	1.08873	1.11904	1.12096	1.14362	1.11778	1.14821	1.16142	1.20227	1.16101	1.0923	1.17416	1.16031	0.982514	1.03202	1.09479	1.05211											348.639
								250.403	1.10301	1.10794	1.0955	1.18059	1.1629	1.11769	1.06533	1.23802	1.17158	0.952614	1.00555	1.02213	0.991061	1.11996	1.09419	1.12344	1.12497	1.14016	1.11449	1.15065	1.16334	1.19908	1.1586	1.08935	1.17505	1.15602	0.987867	1.02525	1.09284	1.04622											354.176
								254.089	1.09878	1.11185	1.09404	1.18389	1.15735	1.11475	1.06289	1.24681	1.17699	0.950854	1.00501	1.02559	0.995953	1.1197	1.0957	1.12097	1.11664	1.1334	1.12068	1.15472	1.16199	1.19187	1.15882	1.08693	1.17376	1.15488	0.995771	1.01914	1.08942	1.04483											359.71
								257.737	1.10243	1.11413	1.09179	1.17935	1.1579	1.11544	1.06532	1.24803	1.17495	0.962996	0.993726	1.02256	0.992256	1.12241	1.096	1.11978	1.1215	1.12824	1.12434	1.15586	1.16132	1.18743	1.1555	1.08759	1.17803	1.162	0.995507	1.02922	1.08466	1.04608											365.244
								261.385	1.10378	1.11075	1.09851	1.17485	1.15822	1.1113	1.06238	1.24934	1.18453	0.970258	0.983562	1.02044	0.985363	1.11752	1.09225	1.12242	1.11456	1.13013	1.12121	1.15785	1.15986	1.18818	1.15789	1.08272	1.17416	1.16499	0.988251	1.04161	1.08761	1.04339											370.779
								265.033	1.11099	1.1082	1.09786	1.17093	1.15947	1.10535	1.06069	1.25655	1.17896	0.961997	0.989163	1.03197	0.980876	1.12551	1.08712	1.13107	1.11778	1.13358	1.11497	1.1573	1.1563	1.19059	1.15054	1.08261	1.17152	1.15962	0.985652	1.04392	1.06827	1.03812											376.313
								268.707	1.10754	1.11192	1.0934	1.17077	1.15267	1.10581	1.06771	1.25872	1.17796	0.960021	1.00286	1.03906	0.976905	1.13033	1.09274	1.1322	1.1171	1.13587	1.11516	1.15822	1.15146	1.18695	1.1506	1.08	1.17275	1.1644	0.981454	1.03417	1.06923	1.04266											381.846
								272.368	1.10527	1.11089	1.09178	1.16379	1.15048	1.10561	1.06803	1.25987	1.18203	0.961076	0.99211	1.03296	0.977778	1.12993	1.0967	1.13048	1.10769	1.13936	1.12013	1.15891	1.15275	1.19026	1.1437	1.08232	1.17029	1.16836	0.970082	1.02981	1.06624	1.04236											387.38
								276.016	1.10617	1.11673	1.08693	1.16358	1.1465	1.10583	1.06943	1.26506	1.17972	0.964077	0.991966	1.03448	0.989149	1.12537	1.09314	1.12054	1.09672	1.13861	1.12205	1.15502	1.15088	1.18688	1.14173	1.08306	1.16291	1.17257	0.959306	1.03816	1.06148	1.04413											392.913
								279.638	1.10957	1.1191	1.08774	1.15332	1.14644	1.10772	1.07336	1.26425	1.1763	0.973741	0.991448	1.02474	0.984688	1.12071	1.09805	1.11372	1.10121	1.14191	1.11256	1.14955	1.15056	1.19576	1.13393	1.08726	1.15715	1.17576	0.96161	1.03002	1.0608	1.04673											398.447
								283.312	1.11504	1.11267	1.08845	1.15547	1.14811	1.10827	1.07341	1.26116	1.18103	0.966747	1.00189	1.02521	0.999576	1.11574	1.09429	1.1139	1.09302	1.14335	1.1109	1.14471	1.15048	1.19387	1.13582	1.08805	1.15661	1.17587	0.960596	1.02493	1.06119	1.04852											403.981
								286.972	1.11696	1.11413	1.08562	1.15977	1.15048	1.11479	1.07717	1.25986	1.17193	0.970182	1.00893	1.02847	1.00254	1.12564	1.0941	1.11507	1.09967	1.14004	1.11548	1.14095	1.14826	1.19371	1.13121	1.0852	1.15437	1.16833	0.960694	1.02372	1.05564	1.055											409.515
								290.646	1.11346	1.11614	1.08608	1.16046	1.14673	1.1137	1.08018	1.25927	1.1775	0.97471	1.00861	1.02232	1.00421	1.11868	1.09773	1.10746	1.09856	1.14109	1.12037	1.13484	1.1379	1.19154	1.14113	1.08245	1.15737	1.17969	0.950328	1.02448	1.06262	1.05919											415.049
								294.32	1.11813	1.11196	1.09282	1.16182	1.15041	1.11778	1.07761	1.25917	1.17961	0.977894	1.00994	1.03039	1.01638	1.11765	1.09801	1.10504	1.10218	1.14007	1.11671	1.12706	1.13826	1.19237	1.14109	1.08869	1.15575	1.17943	0.951636	1.03306	1.05133	1.06161											420.583
								297.955	1.12179	1.10886	1.08657	1.1654	1.15337	1.12179	1.07691	1.265	1.18027	0.973546	1.02374	1.03086	1.017	1.11467	1.09571	1.10597	1.10346	1.13997	1.11055	1.12435	1.1347	1.19199	1.14298	1.08592	1.15984	1.1819	0.958139	1.03513	1.04352	1.06637											426.117
								301.616	1.12224	1.10809	1.09201	1.15942	1.15271	1.1255	1.07113	1.26452	1.18049	0.978744	1.03211	1.03358	1.01874	1.1154	1.09011	1.11048	1.11059	1.14353	1.10721	1.12978	1.14031	1.19078	1.14904	1.08641	1.16456	1.17321	0.962044	1.03428	1.05604	1.06073											431.651
								305.251	1.12161	1.10275	1.08954	1.1697	1.16026	1.12433	1.07346	1.25891	1.1772	0.98078	1.0387	1.04754	1.02293	1.11883	1.08604	1.11687	1.11881	1.14551	1.10661	1.12796	1.13535	1.18926	1.15377	1.08304	1.17204	1.17418	0.957044	1.04682	1.05944	1.05669											437.185
								308.924	1.11758	1.11239	1.09473	1.17089	1.16186	1.1325	1.07417	1.26192	1.18	0.97018	1.02878	1.04585	1.02267	1.12262	1.08384	1.12086	1.11877	1.13968	1.1043	1.13265	1.13578	1.18804	1.15944	1.07995	1.17726	1.1683	0.957797	1.05597	1.0539	1.06484											442.719
								312.611	1.11495	1.11787	1.09446	1.17024	1.16195	1.13022	1.07545	1.26965	1.18716	0.969559	1.02728	1.04592	1.01977	1.12535	1.08138	1.12404	1.10945	1.14183	1.10325	1.13965	1.13615	1.18338	1.16242	1.08417	1.18298	1.17346	0.961161	1.05312	1.04798	1.05473											448.253
								316.284	1.11631	1.12239	1.0948	1.1751	1.15112	1.13019	1.07734	1.27132	1.18406	0.969234	1.0251	1.04799	1.01335	1.13367	1.08284	1.12593	1.10482	1.13551	1.10115	1.14484	1.14503	1.17544	1.15678	1.07978	1.18388	1.17505	0.972583	1.05202	1.05096	1.05122											453.786
								319.945	1.1109	1.12828	1.09746	1.17808	1.15373	1.12581	1.08664	1.271	1.17994	0.970577	1.01811	1.04568	1.01083	1.12951	1.07783	1.12606	1.09949	1.1317	1.10295	1.15044	1.14243	1.17179	1.1585	1.06737	1.18444	1.17526	0.979509	1.05797	1.05506	1.05189											459.32
								323.58	1.10444	1.12518	1.10352	1.1746	1.1614	1.11662	1.08473	1.26149	1.17821	0.977205	1.0094	1.04375	1.00064	1.12862	1.08265	1.12468	1.10278	1.12875	1.09904	1.15297	1.14379	1.16914	1.16213	1.0699	1.18087	1.1667	0.973666	1.05801	1.06417	1.0435											464.854
								327.216	1.11113	1.12859	1.10657	1.18004	1.1589	1.11807	1.09117	1.2619	1.16948	0.971659	1.00744	1.04196	0.993749	1.12862	1.09132	1.1239	1.09872	1.12424	1.09901	1.15171	1.14143	1.17205	1.15576	1.06706	1.1835	1.16896	0.972769	1.05736	1.05433	1.04512											470.388
								330.864	1.10736	1.13249	1.11565	1.17576	1.16224	1.11923	1.08485	1.26016	1.16929	0.965792	0.99877	1.03264	0.992229	1.12756	1.09113	1.11915	1.09169	1.12254	1.10336	1.14998	1.14299	1.16916	1.153	1.06293	1.18082	1.16934	0.970269	1.05087	1.06086	1.03999											475.922
								334.537	1.10771	1.12441	1.11564	1.17221	1.15979	1.11469	1.08343	1.26364	1.16527	0.968022	1.00412	1.03825	0.986875	1.12723	1.09343	1.11737	1.09215	1.12676	1.10093	1.14937	1.13978	1.17074	1.14522	1.06394	1.17618	1.168	0.967814	1.0531	1.07376	1.02686											481.456
								338.172	1.1073	1.12083	1.11929	1.17112	1.15919	1.11393	1.08843	1.26135	1.1633	0.966056	1.01011	1.03374	0.992587	1.12465	1.09726	1.10736	1.09611	1.12709	1.10247	1.14076	1.13895	1.17835	1.1486	1.06629	1.17003	1.16813	0.969617	1.04793	1.08108	1.03027											486.99
								341.833	1.10764	1.12546	1.11845	1.16574	1.15719	1.11111	1.08612	1.25576	1.16514	0.964115	1.00538	1.03663	0.986929	1.11229	1.10118	1.1026	1.09637	1.13051	1.10668	1.13982	1.13745	1.18483	1.15658	1.07162	1.17167	1.15925	0.976494	1.05372	1.07813	1.03085											492.524
								345.494	1.11612	1.12377	1.11597	1.15986	1.15389	1.11657	1.07997	1.25534	1.16162	0.956456	1.00324	1.04515	0.9934	1.11495	1.10941	1.10424	1.09917	1.13068	1.11022	1.13691	1.13834	1.18182	1.15889	1.07973	1.17311	1.15884	0.968811	1.04219	1.08144	1.02622											498.058
								349.142	1.12424	1.13078	1.11491	1.15601	1.1498	1.11882	1.08591	1.25924	1.165	0.96129	1.00531	1.04465	1.00497	1.11997	1.10838	1.10494	1.09563	1.13265	1.11379	1.13906	1.13995	1.18246	1.15365	1.07683	1.18139	1.16261	0.975822	1.04235	1.06874	1.03262											503.592
								352.816	1.11912	1.12801	1.112	1.15165	1.15035	1.11559	1.08628	1.2574	1.17244	0.959469	0.999436	1.03901	1.00082	1.12439	1.10555	1.10237	1.10178	1.14063	1.12074	1.13543	1.1337	1.18537	1.15581	1.08229	1.17861	1.16906	0.972232	1.04197	1.06924	1.03459											509.126
								356.489	1.1256	1.12525	1.09972	1.15201	1.14554	1.11285	1.08325	1.25889	1.17629	0.965655	0.987745	1.04564	0.999728	1.12761	1.10804	1.10111	1.10213	1.1418	1.12344	1.13611	1.13403	1.18653	1.15884	1.08157	1.18274	1.1665	0.96457	1.05126	1.06154	1.03724											514.66
								360.137	1.11954	1.12593	1.09824	1.15496	1.14936	1.11258	1.08137	1.25312	1.17632	0.967845	0.996347	1.04434	0.997639	1.12696	1.10596	1.0998	1.09995	1.14351	1.12724	1.13396	1.1378	1.18237	1.16406	1.08298	1.18606	1.17283	0.975761	1.04086	1.05345	1.05469											520.194
								363.772	1.12053	1.12158	1.0976	1.15425	1.15406	1.11006	1.07713	1.25089	1.17234	0.965011	0.98463	1.05048	0.99458	1.13157	1.10505	1.10483	1.09652	1.14225	1.13157	1.13638	1.13761	1.17418	1.1505	1.07914	1.18429	1.17284	0.970213	1.04205	1.0489	1.06352											525.727
								367.395	1.12247	1.11178	1.10073	1.16367	1.16303	1.11575	1.08157	1.25143	1.1675	0.960885	0.984307	1.04606	1.0091	1.13976	1.09976	1.11276	1.10073	1.14323	1.13068	1.13112	1.13559	1.1742	1.14751	1.08098	1.18365	1.17318	0.958943	1.03691	1.0533	1.05817											531.261
								371.081	1.12041	1.109	1.10694	1.16968	1.16359	1.11115	1.08416	1.25299	1.17206	0.970577	0.987367	1.03114	0.998674	1.1385	1.08973	1.11017	1.1009	1.1464	1.1288	1.13277	1.13376	1.17638	1.14239	1.07996	1.18879	1.17568	0.96778	1.03765	1.05634	1.06059											536.795
								374.742	1.11527	1.11013	1.10551	1.17773	1.16298	1.10951	1.08639	1.25382	1.17016	0.959344	0.986277	1.03526	0.990537	1.14175	1.08443	1.11078	1.10405	1.14612	1.12857	1.12801	1.13861	1.18148	1.14237	1.08184	1.18084	1.17849	0.963448	1.03712	1.05401	1.06009											542.329
								378.403	1.11484	1.11151	1.10929	1.18491	1.16291	1.11016	1.08306	1.24832	1.16758	0.966239	0.991066	1.04007	1.00118	1.14004	1.08619	1.1154	1.0993	1.141	1.12394	1.12864	1.13964	1.17216	1.14831	1.07806	1.17465	1.17712	0.975776	1.04166	1.05932	1.06582											547.863
								382.089	1.11378	1.11723	1.11782	1.1911	1.16789	1.11284	1.08998	1.24665	1.16884	0.964018	1.00616	1.03302	1.00474	1.13375	1.08478	1.11794	1.09835	1.14016	1.12325	1.12529	1.13819	1.17414	1.14395	1.07844	1.1705	1.18106	0.991756	1.03103	1.0689	1.06581											553.397
								385.712	1.12025	1.12176	1.12189	1.19293	1.16805	1.11699	1.08895	1.24666	1.15856	0.960907	0.994153	1.03862	0.997913	1.13008	1.08656	1.11637	1.10691	1.13784	1.1169	1.12494	1.13914	1.17046	1.14861	1.07353	1.16563	1.18283	0.988637	1.03387	1.0609	1.05229											558.931
								389.385	1.11993	1.12761	1.12978	1.18872	1.16559	1.12227	1.08973	1.24677	1.16227	0.964933	0.990938	1.02981	0.993236	1.12752	1.0876	1.11191	1.10939	1.13503	1.11342	1.12142	1.13623	1.17269	1.15428	1.07988	1.17321	1.18489	0.994327	1.03972	1.07034	1.04318											564.466
								393.046	1.11956	1.1291	1.12924	1.1843	1.16728	1.11822	1.08463	1.25079	1.16411	0.965016	0.997968	1.02483	0.990449	1.12443	1.08627	1.1097	1.10743	1.13039	1.10993	1.1216	1.13481	1.16673	1.14812	1.07721	1.17067	1.1924	0.994109	1.03654	1.06766	1.04951											570
								396.72	1.11665	1.12763	1.1212	1.18321	1.1709	1.12034	1.08782	1.2505	1.16485	0.958976	1.00064	1.03029	0.994366	1.12546	1.0923	1.10823	1.11086	1.12621	1.10854	1.11811	1.13229	1.16888	1.1474	1.07591	1.16655	1.19238	0.982285	1.03207	1.06519	1.04805											575.534
								400.393	1.12029	1.12064	1.12869	1.18293	1.17125	1.11994	1.08371	1.25412	1.16736	0.961691	0.99341	1.02864	0.996988	1.12003	1.09878	1.10699	1.11172	1.1264	1.10399	1.1207	1.12891	1.16528	1.14498	1.07719	1.1705	1.18727	0.978912	1.02727	1.06961	1.04336											581.068
								404.041	1.122	1.11723	1.12634	1.17707	1.17658	1.1134	1.08309	1.26023	1.16703	0.955749	0.986125	1.03098	0.992119	1.11216	1.09716	1.10303	1.10674	1.12569	1.09962	1.11689	1.13179	1.17146	1.13577	1.07704	1.17336	1.19158	0.969736	1.02312	1.05842	1.03866											586.601
								407.676	1.11556	1.10982	1.11902	1.17102	1.16731	1.11078	1.08258	1.26129	1.16742	0.955743	0.987041	1.03297	0.987004	1.11837	1.0975	1.10536	1.10603	1.12295	1.10068	1.12151	1.1386	1.1685	1.13456	1.07919	1.19796	1.219	0.969403	1.03366	1.05778	1.04094											592.135
								411.324	1.13271	1.11567	1.13233	1.18945	1.17578	1.11955	1.09217	1.26315	1.17041	0.965531	0.992827	1.02744	0.998948	1.11956	1.0959	1.106	1.10788	1.1077	1.08941	1.1081	1.1278	1.1632	1.1162	1.07725	1.25651	1.27157	0.961243	1.03773	1.05585	1.04515											597.669
								414.985	1.16967	1.15295	1.16457	1.24211	1.22038	1.15733	1.12773	1.25632	1.16786	0.965409	0.992316	1.03956	1.00621	1.11736	1.0905	1.10595	1.1114	1.13891	1.11708	1.14666	1.15142	1.19196	1.14591	1.09379	1.35105	1.37123	0.961659	1.03719	1.05502	1.04904											603.203
								418.659	1.23931	1.21883	1.23603	1.31923	1.29798	1.22825	1.19853	1.27232	1.19215	0.967184	0.987461	1.04973	1.0136	1.14403	1.10372	1.11909	1.12125	1.20939	1.20641	1.22989	1.2396	1.28343	1.23529	1.16979	1.49121	1.49425	0.957735	1.04129	1.05253	1.04748											608.737
								422.332	1.32379	1.29552	1.33332	1.42678	1.38625	1.32049	1.27603	1.3024	1.22897	0.972376	0.990023	1.04413	1.01594	1.17843	1.14099	1.17093	1.15992	1.31283	1.31781	1.34695	1.36007	1.39643	1.35927	1.26767	1.65711	1.64444	0.961519	1.04481	1.03477	1.04902											614.271
								426.006	1.43055	1.40725	1.45118	1.55383	1.49129	1.43992	1.38062	1.35078	1.26367	0.974348	0.996009	1.04148	1.01755	1.25761	1.23553	1.26392	1.25652	1.43216	1.46762	1.47776	1.49895	1.52312	1.51281	1.38279	1.86025	1.8448	0.961016	1.05189	1.04334	1.05591											619.805
								429.616	1.56111	1.54089	1.60043	1.70671	1.61376	1.58433	1.50162	1.39933	1.30785	0.982339	0.999448	1.04177	1.02143	1.3653	1.35404	1.38272	1.38039	1.58193	1.64202	1.6507	1.66765	1.69363	1.70554	1.53386	2.12379	2.08668	0.969191	1.05797	1.05067	1.0577											625.339
								433.289	1.74118	1.71832	1.80124	1.89848	1.76491	1.76725	1.63231	1.46372	1.36095	0.981139	0.999071	1.04996	1.02601	1.48778	1.50339	1.52942	1.51734	1.78143	1.84173	1.85304	1.86138	1.92365	1.94333	1.71629	2.36292	2.29508	0.956993	1.05982	1.04104	1.05623											630.873
								436.912	1.89549	1.88857	1.9777	2.0637	1.89722	1.94616	1.78592	1.54573	1.43916	0.978789	1.00167	1.04953	1.01706	1.65924	1.69884	1.7256	1.68368	2.0765	2.15793	2.15246	2.14481	2.22865	2.27119	1.96199	2.47195	2.40841	0.954558	1.06633	1.05541	1.05393											636.408
								440.572	1.99293	1.97344	2.06059	2.15532	1.97629	2.03732	1.86462	1.63005	1.50542	0.962622	0.98565	1.04025	1.0153	1.87447	1.95879	1.97009	1.91918	2.22865	2.33159	2.29432	2.34872	2.40066	2.44862	2.09653	2.51406	2.42648	0.946722	1.05151	1.02875	1.0414											641.942
								444.259	2.02425	2.00356	2.07098	2.19009	1.98664	2.06538	1.8786	1.66063	1.53487	0.99671	1.02551	1.06712	1.05999	2.0574	2.21753	2.2207	2.19854	2.25665	2.32061	2.30898	2.37525	2.41557	2.46	2.0992	2.4936	2.40252	0.96547	1.08727	1.06792	1.09888											647.476
								447.92	2.03639	2.02764	2.07341	2.19346	2.00306	2.06853	1.88516	1.68058	1.55092	1.01851	1.05366	1.10785	1.11573	2.15899	2.3741	2.33402	2.33957	2.23351	2.27588	2.27964	2.36065	2.3793	2.39947	2.07389	2.45946	2.3841	0.983021	1.13159	1.13102	1.1569											653.009
								451.568	2.05045	2.02734	2.05571	2.19288	2.00591	2.0615	1.87888	1.67733	1.55746	1.05394	1.09947	1.16407	1.18043	2.17192	2.3685	2.32605	2.32269	2.17386	2.19037	2.23368	2.32194	2.34532	2.32968	2.02027	2.40664	2.34817	1.01476	1.16723	1.18376	1.22952											658.542
								455.19	2.05354	2.02149	2.02208	2.18911	2.00837	2.06475	1.87754	1.68771	1.56985	1.09446	1.15569	1.22029	1.26156	2.15224	2.35511	2.29944	2.30312	2.12494	2.10764	2.16618	2.26422	2.30297	2.24387	1.96944	2.35347	2.29619	1.02752	1.20175	1.23327	1.31497											664.075
								458.825	2.0439	2.01209	1.99347	2.19007	2.0132	2.04482	1.88037	1.69748	1.56726	1.13689	1.21287	1.27411	1.35421	2.10058	2.32414	2.25409	2.27211	2.06369	2.0281	2.09809	2.21834	2.23079	2.17377	1.92155	2.29461	2.24655	1.06014	1.24633	1.28886	1.42565											669.609
								462.524	2.02808	2.0122	1.97494	2.16112	1.99887	2.03641	1.86606	1.69207	1.55587	1.18093	1.26231	1.33064	1.4726	2.06967	2.27435	2.1953	2.24508	2.00508	1.96716	2.04496	2.16932	2.18507	2.09319	1.85852	2.25416	2.18656	1.10322	1.29261	1.35331	1.55134											675.143
								466.185	2.00424	1.99973	1.94675	2.14789	1.97886	2.01903	1.86222	1.68843	1.5519	1.27324	1.38211	1.42436	1.60625	2.05077	2.22387	2.15781	2.18057	1.9471	1.8912	1.99654	2.12418	2.1156	2.02528	1.8163	2.2001	2.13095	1.1575	1.37573	1.46335	1.73518											680.677
								469.833	1.99154	1.99641	1.94426	2.14435	1.96855	2.02302	1.85968	1.70175	1.548	1.28516	1.40776	1.45773	1.66018	1.99789	2.18294	2.10643	2.1106	1.88979	1.82741	1.95721	2.07019	2.05717	1.96081	1.76259	2.14381	2.09095	1.17539	1.38453	1.4711	1.76715											686.211
								473.456	1.98232	1.98462	1.92572	2.13933	1.95496	2.00688	1.85177	1.70231	1.54571	1.31211	1.45287	1.48767	1.7021	1.95964	2.12384	2.05342	2.04471	1.8306	1.77539	1.90421	2.01967	2.0237	1.90441	1.72182	2.09821	2.05531	1.19993	1.39507	1.46932	1.79619											691.745
								477.091	1.9641	1.97503	1.90204	2.12931	1.94852	2.00567	1.84328	1.70345	1.54519	1.33373	1.47761	1.50459	1.75303	1.91277	2.09484	2.01307	1.99893	1.78887	1.73148	1.8694	1.97253	1.99009	1.84778	1.69462	2.06057	2.01643	1.19865	1.41261	1.46171	1.83536											697.28
								480.777	1.94578	1.96435	1.87883	2.11329	1.94197	1.99645	1.83608	1.69331	1.54549	1.35024	1.50026	1.52226	1.76877	1.87616	2.04564	1.95869	1.94299	1.74169	1.6938	1.83787	1.94059	1.95019	1.81333	1.66473	2.01602	1.99101	1.21413	1.42391	1.47889	1.85921											702.814
								484.438	1.93262	1.9458	1.87182	2.10156	1.93127	1.99862	1.83944	1.67256	1.55298	1.36242	1.51015	1.54	1.78742	1.84801	2.00158	1.9066	1.89439	1.70426	1.66805	1.79747	1.90034	1.91468	1.78248	1.62079	1.9787	1.97435	1.23459	1.43687	1.50377	1.86679											708.349
								488.035	1.92131	1.94045	1.85668	2.11761	1.93797	1.99986	1.83531	1.66661	1.55245	1.37656	1.54481	1.57256	1.81883	1.8102	1.95914	1.85935	1.83119	1.67336	1.62815	1.77097	1.87333	1.87112	1.76791	1.59728	1.94681	1.95957	1.23526	1.4451	1.51094	1.88007											713.883
								491.696	1.91365	1.93783	1.859	2.11753	1.9448	1.98228	1.84545	1.67387	1.55588	1.38568	1.57538	1.58703	1.81054	1.75409	1.90031	1.81388	1.79249	1.65006	1.60857	1.74479	1.84597	1.85637	1.7416	1.56004	1.90922	1.95636	1.23145	1.45795	1.52198	1.87021											719.417
								495.318	1.91425	1.93861	1.83878	2.12693	1.94669	1.96902	1.84834	1.66813	1.54842	1.39636	1.5829	1.60261	1.80756	1.73401	1.85517	1.77698	1.75641	1.62199	1.59203	1.71048	1.83142	1.83427	1.71087	1.56094	1.88776	1.93721	1.23336	1.47581	1.5354	1.90367											724.951
								499.004	1.90802	1.93966	1.82876	2.13078	1.94755	1.97538	1.85453	1.66644	1.53404	1.39815	1.55992	1.60776	1.8279	1.70499	1.81783	1.74266	1.72941	1.60719	1.57691	1.69269	1.80701	1.81397	1.69367	1.55215	1.86952	1.90308	1.23555	1.47616	1.55439	1.92438											730.485
								502.64	1.90272	1.94381	1.83178	2.14557	1.96089	1.97934	1.86896	1.65804	1.549	1.40445	1.56121	1.60173	1.83532	1.66662	1.78361	1.70198	1.69976	1.59389	1.56254	1.66488	1.78593	1.79398	1.67658	1.52445	1.85598	1.87797	1.2447	1.49344	1.5634	1.93047											736.019
								506.313	1.90067	1.94688	1.84974	2.15348	1.957	1.97292	1.89093	1.66245	1.55173	1.39502	1.572	1.61053	1.87357	1.64688	1.75099	1.66912	1.67169	1.58253	1.5592	1.64051	1.77736	1.77318	1.65256	1.50727	1.83864	1.8649	1.25338	1.50077	1.57141	1.94761											741.553
								509.974	1.89972	1.96252	1.86435	2.15579	1.96322	1.96195	1.89634	1.67303	1.54637	1.39632	1.586	1.62236	1.89578	1.62777	1.72417	1.64624	1.66255	1.57063	1.55509	1.6383	1.77011	1.75585	1.62709	1.51962	1.82573	1.84167	1.25118	1.49176	1.57321	1.98264											747.087
								513.596	1.90883	1.96695	1.86613	2.16107	1.96511	1.958	1.91619	1.66867	1.54875	1.38389	1.59159	1.62092	1.90739	1.59685	1.70819	1.62112	1.64448	1.56182	1.54762	1.62544	1.75197	1.74462	1.61364	1.50979	1.8053	1.82215	1.25158	1.49189	1.58771	1.98975											752.621
								517.27	1.9129	1.968	1.87226	2.16982	1.9703	1.95913	1.90729	1.65945	1.55101	1.38168	1.58215	1.61477	1.93534	1.59092	1.69636	1.61139	1.61189	1.54924	1.53274	1.62091	1.74086	1.73075	1.61055	1.51597	1.80042	1.7965	1.26097	1.50697	1.61795	2.01975											758.155
								520.944	1.89607	1.96037	1.88896	2.17338	1.98063	1.96393	1.912	1.66026	1.56284	1.37957	1.58523	1.6205	1.95651	1.56856	1.68001	1.5931	1.58352	1.54792	1.529	1.62298	1.72575	1.7243	1.60706	1.49887	1.77694	1.78413	1.26971	1.49453	1.63543	2.01779											763.689
								524.604	1.90007	1.96271	1.89019	2.17817	1.98002	1.96355	1.91262	1.65178	1.57686	1.37837	1.59321	1.62419	1.94687	1.55663	1.66448	1.56095	1.55862	1.54217	1.52153	1.61779	1.72114	1.71517	1.59938	1.49012	1.75223	1.76628	1.26391	1.5059	1.65629	2.05146											769.224
								528.227	1.90177	1.95922	1.89427	2.17336	1.98184	1.96016	1.91332	1.65782	1.57286	1.38745	1.5845	1.63044	1.94724	1.5503	1.64731	1.5586	1.54029	1.53596	1.51735	1.6103	1.70929	1.71422	1.589	1.48883	1.7331	1.76491	1.27487	1.49205	1.68149	2.06089											774.759
								531.836	1.91848	1.97514	1.8919	2.18058	1.98855	1.963	1.90843	1.65301	1.57133	1.39938	1.58005	1.61745	1.93148	1.53263	1.63157	1.54244	1.52471	1.53221	1.51104	1.61529	1.69785	1.71893	1.58413	1.486	1.72829	1.74946	1.26318	1.49631	1.68245	2.08887											780.293
								535.472	1.92947	1.98325	1.8834	2.18686	1.98179	1.96338	1.91008	1.65853	1.57361	1.39901	1.59041	1.60297	1.94247	1.52457	1.61241	1.53558	1.50687	1.54046	1.49906	1.6203	1.68196	1.71096	1.58915	1.46668	1.72129	1.74055	1.26651	1.51115	1.70022	2.08673											785.827
								539.132	1.93656	1.96728	1.88227	2.19336	1.99227	1.96359	1.91855	1.66261	1.57544	1.42003	1.578	1.61035	1.93735	1.52957	1.58103	1.52183	1.4951	1.53618	1.5	1.61038	1.67608	1.71847	1.58485	1.46715	1.7221	1.73609	1.2858	1.52339	1.7043	2.10872											791.36
								542.768	1.94663	1.96661	1.87075	2.19501	1.99233	1.9721	1.92359	1.65372	1.57605	1.40919	1.5764	1.60721	1.94356	1.50527	1.5712	1.49805	1.4904	1.53105	1.50179	1.59868	1.66746	1.71989	1.57417	1.46484	1.70961	1.73283	1.29105	1.5099	1.69265	2.12498											796.893
								546.403	1.9665	1.97232	1.86835	2.19616	1.99625	1.97169	1.92986	1.648	1.56423	1.42277	1.5982	1.60638	1.94654	1.50141	1.55485	1.48609	1.48723	1.5258	1.48786	1.59393	1.66324	1.7216	1.56809	1.46103	1.70224	1.72897	1.27859	1.50843	1.70065	2.15442											802.427
								550.038	1.98105	1.97027	1.88279	2.1858	1.9951	1.97642	1.94245	1.65877	1.55745	1.42928	1.60978	1.60476	1.96365	1.49263	1.54025	1.48379	1.48015	1.5074	1.48434	1.59114	1.64783	1.71698	1.56917	1.45379	1.70591	1.74049	1.29125	1.51084	1.69101	2.14994											807.961
								553.673	1.98896	1.97643	1.89818	2.18984	1.99103	1.97693	1.95517	1.66244	1.54174	1.41932	1.63508	1.62286	1.97456	1.4759	1.52391	1.46376	1.48048	1.50492	1.48092	1.59633	1.65396	1.69868	1.57064	1.46088	1.70056	1.7339	1.28974	1.52408	1.68821	2.17888											813.495
								557.347	1.97918	1.96414	1.93181	2.1914	1.99719	1.98392	1.96996	1.65958	1.53387	1.41069	1.64592	1.62495	1.98375	1.46161	1.51362	1.45789	1.48243	1.50223	1.47927	1.5962	1.64236	1.69227	1.56937	1.46438	1.69113	1.72399	1.29905	1.53352	1.71123	2.18047											819.029
								561.02	1.98493	1.95396	1.94081	2.19195	2.01372	1.9851	1.97724	1.65909	1.53602	1.4183	1.62747	1.64029	1.96632	1.45571	1.5028	1.43931	1.46849	1.48932	1.48339	1.57491	1.64868	1.70293	1.56985	1.45562	1.67938	1.70036	1.30314	1.54346	1.69563	2.19703											824.563
								564.681	1.98241	1.99141	1.95504	2.1927	2.02215	1.99	1.95932	1.65869	1.54298	1.40498	1.63087	1.64783	1.96578	1.43101	1.50138	1.43748	1.4629	1.48037	1.48282	1.57946	1.64807	1.7087	1.54977	1.45927	1.66861	1.68642	1.31064	1.5433	1.69576	2.19448											830.098
								568.291	1.97939	2.00164	1.97357	2.21054	2.02425	1.99122	1.96293	1.65688	1.53038	1.41771	1.6299	1.66133	1.97395	1.43074	1.47548	1.43744	1.46427	1.48364	1.47273	1.57933	1.6447	1.70384	1.54093	1.45657	1.65384	1.66623	1.31053	1.55035	1.68991	2.20156											835.632
								571.964	1.97345	2.00159	1.96971	2.21534	2.02909	1.98687	1.95832	1.66812	1.5456	1.40815	1.61755	1.65479	1.97387	1.42111	1.47646	1.43504	1.46054	1.48676	1.47035	1.57121	1.63474	1.70142	1.53849	1.45061	1.65647	1.66073	1.31534	1.55794	1.67918	2.19407											841.167
								575.664	1.9627	2.00459	1.9766	2.22037	2.04939	1.98792	1.96957	1.66532	1.55707	1.40698	1.62303	1.66012	1.97397	1.41541	1.47317	1.4259	1.45529	1.48894	1.47152	1.56852	1.63545	1.71244	1.53388	1.45797	1.64098	1.64338	1.3062	1.56839	1.67938	2.21352											846.701
								579.324	1.96397	1.99564	1.97513	2.23067	2.05264	1.98217	1.96916	1.65518	1.55971	1.3959	1.60122	1.64716	1.96779	1.42029	1.47099	1.42626	1.4438	1.48043	1.46882	1.56864	1.63307	1.7121	1.52932	1.45331	1.6311	1.64085	1.30756	1.56278	1.685	2.22732											852.236
								582.998	1.9762	2.00459	1.95703	2.22503	2.04552	1.96767	1.97024	1.65718	1.55948	1.40519	1.57736	1.66031	1.965	1.41831	1.47347	1.41573	1.44217	1.46295	1.46061	1.55692	1.6327	1.70456	1.53354	1.44579	1.62586	1.62607	1.30866	1.55883	1.67163	2.22453											857.77
								586.608	1.96951	2.00169	1.96686	2.23538	2.03562	1.96829	1.96648	1.65425	1.54728	1.40641	1.58293	1.6482	1.97207	1.40486	1.47906	1.42448	1.45374	1.46014	1.45019	1.56346	1.62815	1.70099	1.51987	1.45892	1.61401	1.63371	1.3146	1.56249	1.67819	2.23751											863.303
								590.217	1.96007	1.97826	1.96907	2.22909	2.0307	1.97372	1.97435	1.65822	1.53368	1.42317	1.59645	1.63771	1.9884	1.40803	1.47344	1.40875	1.4557	1.47152	1.44662	1.55215	1.63035	1.68881	1.52965	1.44719	1.60459	1.63089	1.29465	1.55896	1.685	2.24887											868.837
								593.878	1.9605	1.97822	1.96864	2.21245	2.0368	1.98607	1.97656	1.65883	1.54224	1.42765	1.6079	1.62137	1.99382	1.40476	1.49141	1.41328	1.44873	1.46843	1.45072	1.54956	1.62992	1.6949	1.53903	1.43681	1.60386	1.63533	1.30146	1.55833	1.6829	2.2659											874.371
								597.552	1.96363	1.9826	1.98251	2.21057	2.04534	1.98956	1.98684	1.64661	1.52005	1.41731	1.60819	1.61316	1.97143	1.40681	1.47938	1.40319	1.4471	1.46832	1.46102	1.54809	1.6334	1.69049	1.54045	1.43646	1.59527	1.62375	1.32516	1.56272	1.68899	2.27108											879.905
								601.238	1.97184	1.98885	1.98517	2.22424	2.04077	1.97715	1.98306	1.63716	1.50883	1.41424	1.60755	1.58966	1.97324	1.40667	1.47313	1.41701	1.44548	1.46021	1.45641	1.54327	1.63659	1.67818	1.53297	1.43568	1.59613	1.62158	1.33547	1.5484	1.68166	2.26927											885.439
								604.873	1.96944	1.99533	1.99084	2.21685	2.04333	1.98981	1.97334	1.635	1.51585	1.42564	1.61449	1.59008	1.97032	1.41004	1.46816	1.40946	1.44594	1.46276	1.45566	1.53512	1.63105	1.68257	1.54135	1.43286	1.59628	1.61674	1.32654	1.55972	1.67867	2.25471											890.974
								608.483	1.9679	1.99454	1.98648	2.22181	2.04207	1.98859	1.96678	1.6352	1.52125	1.421	1.64237	1.58003	1.97433	1.41671	1.45878	1.41838	1.44874	1.47806	1.45013	1.53547	1.6276	1.68733	1.5351	1.43129	1.59214	1.62513	1.3316	1.57283	1.6883	2.26216											896.509
								612.144	1.96544	1.99721	1.97412	2.21387	2.04842	1.99084	1.97491	1.63272	1.52832	1.4215	1.65665	1.58189	1.97741	1.41894	1.44775	1.408	1.44006	1.48003	1.44897	1.54331	1.61581	1.68802	1.5402	1.42216	1.58586	1.614	1.33208	1.57505	1.69809	2.25498											902.044
								615.804	1.97677	1.99249	1.9793	2.21452	2.0418	1.98309	1.98007	1.62684	1.5295	1.40645	1.65647	1.5972	1.97119	1.42007	1.45191	1.40796	1.43154	1.46983	1.4522	1.55358	1.60502	1.68873	1.54009	1.42509	1.57821	1.60443	1.33655	1.58298	1.68042	2.2536											907.578
								619.427	1.98164	1.98521	1.99077	2.2229	2.04051	1.98666	1.97856	1.63748	1.53578	1.39673	1.67405	1.61493	1.96084	1.4258	1.4435	1.39357	1.43178	1.4683	1.447	1.54789	1.59488	1.67821	1.5457	1.42634	1.56605	1.58861	1.32392	1.58455	1.69617	2.24506											913.112
								623.1	1.97486	1.98383	2.00503	2.21521	2.03727	1.98308	1.97685	1.64079	1.54223	1.41854	1.66186	1.64053	1.98427	1.41895	1.45092	1.40017	1.42716	1.45752	1.4381	1.5454	1.5887	1.66572	1.5419	1.43246	1.55845	1.58842	1.30945	1.58679	1.69505	2.25714											918.645
								626.71	1.9772	1.98219	2.00128	2.20567	2.03613	1.9781	1.96975	1.64149	1.54805	1.41764	1.64867	1.67585	1.9757	1.41245	1.44961	1.3896	1.41791	1.46291	1.43444	1.54197	1.57903	1.66211	1.54779	1.4268	1.54978	1.58887	1.31377	1.58626	1.71233	2.25236											924.178
								630.371	1.98131	1.98232	1.99789	2.19959	2.03165	1.96631	1.98008	1.63017	1.53584	1.4159	1.66372	1.6804	1.98763	1.40258	1.44322	1.38788	1.41552	1.46497	1.4374	1.54583	1.57544	1.65918	1.52812	1.42626	1.53517	1.58105	1.32309	1.57256	1.71963	2.27674											929.711
								634.019	1.97531	1.96873	2.00047	2.20104	2.03573	1.97221	1.9768	1.63059	1.5254	1.40964	1.64885	1.68189	1.98645	1.40521	1.44823	1.38632	1.41115	1.45974	1.4402	1.5479	1.57661	1.65565	1.52873	1.41823	1.53268	1.56841	1.31995	1.5603	1.72074	2.29253											935.244
								637.705	1.97329	1.96385	2.01588	2.20209	2.02797	1.9695	1.98404	1.62274	1.51921	1.418	1.64578	1.694	1.99649	1.40769	1.4553	1.38498	1.40415	1.45874	1.43924	1.53997	1.58618	1.6582	1.51734	1.41435	1.52581	1.57402	1.31719	1.55603	1.7178	2.30236											940.777
								641.353	1.97329	1.95679	2.02889	2.19574	2.03785	1.95693	1.98811	1.62427	1.51901	1.42984	1.6465	1.70627	1.97877	1.39923	1.45073	1.39943	1.41461	1.46056	1.43466	1.53497	1.58668	1.6528	1.51647	1.41778	1.52114	1.5744	1.32664	1.54993	1.74155	2.33468											946.311
								644.988	1.96457	1.94782	2.01642	2.18167	2.0345	1.93455	1.98539	1.61771	1.50672	1.42678	1.62826	1.71825	1.99493	1.39056	1.45805	1.40488	1.40046	1.46184	1.429	1.5337	1.58598	1.65842	1.50435	1.41219	1.52399	1.57447	1.32729	1.54835	1.73397	2.333											951.845
								648.611	1.96646	1.94296	1.99747	2.19543	2.03369	1.92953	1.98677	1.61806	1.50852	1.42881	1.63244	1.71301	1.99993	1.39005	1.4634	1.39794	1.39466	1.45927	1.42544	1.53742	1.58872	1.67569	1.5051	1.39957	1.52473	1.56692	1.32935	1.55348	1.73335	2.32535											957.379
								652.233	1.96261	1.92954	1.97847	2.18982	2.02533	1.93478	1.9816	1.6133	1.49855	1.42221	1.63571	1.69374	2.01362	1.39517	1.46595	1.3919	1.3949	1.46029	1.41779	1.53882	1.59305	1.68333	1.49993	1.38845	1.50321	1.54668	1.32666	1.55506	1.7342	2.36998											962.913
								655.907	1.96233	1.92598	1.98817	2.18109	2.02119	1.93487	1.9818	1.62507	1.51008	1.42445	1.62708	1.68454	2.00253	1.39983	1.47101	1.39549	1.39251	1.45347	1.41516	1.53579	1.59144	1.68672	1.50911	1.3877	1.49428	1.53976	1.32744	1.56632	1.7321	2.34802											968.447
								659.568	1.96211	1.92407	1.99062	2.1688	2.02973	1.93131	1.98204	1.61253	1.52355	1.43442	1.6332	1.6893	2.018	1.38614	1.47279	1.39621	1.39651	1.45145	1.40891	1.53101	1.58961	1.68511	1.51252	1.39342	1.48372	1.53581	1.33165	1.58064	1.735	2.33122											973.981
								663.164	1.96564	1.92475	1.97047	2.15979	2.03388	1.92451	1.96514	1.61507	1.51861	1.42884	1.63216	1.69605	2.00397	1.38828	1.46817	1.39928	1.39498	1.4447	1.40614	1.5275	1.58267	1.67356	1.51522	1.38463	1.48269	1.52428	1.32602	1.5871	1.73336	2.35056											979.514
								666.787	1.9576	1.92763	1.95748	2.15844	2.02797	1.91964	1.95788	1.60929	1.52413	1.42085	1.62564	1.67647	2.0179	1.39586	1.46779	1.38596	1.38803	1.44543	1.39504	1.51926	1.57506	1.67637	1.51731	1.37243	1.48485	1.52848	1.3253	1.59386	1.74049	2.33899											985.047
								670.46	1.96992	1.93509	1.96729	2.15581	2.02616	1.92151	1.95721	1.61056	1.53145	1.42687	1.62492	1.66421	2.00432	1.40508	1.45887	1.37957	1.40494	1.43288	1.39176	1.51419	1.57095	1.6637	1.51531	1.37846	1.48131	1.5303	1.33857	1.61633	1.74931	2.35095											990.581
								674.083	1.97209	1.93126	1.97628	2.1268	2.02063	1.91706	1.94474	1.60111	1.53662	1.41041	1.62507	1.66664	2.00401	1.40902	1.45463	1.38085	1.40704	1.43281	1.38977	1.50162	1.57347	1.65576	1.51439	1.37685	1.46984	1.5308	1.34806	1.60917	1.77379	2.35967											996.114
								677.756	1.96858	1.93585	1.98759	2.11983	2.033	1.89986	1.93743	1.60531	1.53558	1.43039	1.62833	1.68452	1.98918	1.39955	1.45408	1.39044	1.41539	1.42855	1.39105	1.50556	1.57213	1.65661	1.51067	1.3766	1.48669	1.53787	1.34316	1.61117	1.7716	2.35138											1001.65
								681.379	1.95738	1.92907	1.97089	2.11764	2.02756	1.89801	1.92642	1.60541	1.52846	1.43842	1.64429	1.6897	1.98714	1.38949	1.45887	1.38506	1.41847	1.43444	1.38085	1.50386	1.57856	1.64738	1.50522	1.37628	1.4874	1.53537	1.34215	1.61219	1.78239	2.35659											1007.18
								685.014	1.9485	1.9273	1.95982	2.12291	2.02095	1.89402	1.92644	1.60552	1.51758	1.44044	1.64691	1.69307	1.98239	1.3973	1.45179	1.3855	1.41934	1.43433	1.37946	1.50469	1.58556	1.64561	1.49343	1.37545	1.47866	1.53766	1.34763	1.58662	1.76777	2.3675											1012.72
								688.675	1.94041	1.90891	1.97325	2.11946	2.0176	1.89564	1.92211	1.61129	1.52644	1.43791	1.64397	1.67946	1.98153	1.39213	1.45606	1.38069	1.41964	1.44512	1.37566	1.50058	1.58861	1.6488	1.49368	1.38142	1.47223	1.53152	1.35725	1.58356	1.76751	2.35542											1018.25
								692.297	1.94504	1.90386	1.95809	2.10923	2.0137	1.90873	1.90752	1.6056	1.51749	1.44036	1.64706	1.69583	1.99217	1.38886	1.45733	1.38454	1.42234	1.44194	1.37335	1.49925	1.59085	1.63505	1.48663	1.37939	1.46303	1.5228	1.36673	1.58208	1.7561	2.36267											1023.78
								695.92	1.92897	1.89715	1.94658	2.09498	2.02094	1.91694	1.89549	1.59152	1.50894	1.44698	1.64853	1.67901	1.97889	1.37628	1.45535	1.39033	1.41921	1.45068	1.37981	1.50493	1.59281	1.64072	1.48636	1.37656	1.45201	1.51995	1.37306	1.56947	1.75408	2.36257											1029.32
								699.516	1.91923	1.89067	1.93451	2.10313	2.0211	1.91991	1.88362	1.58994	1.49586	1.47336	1.66069	1.67946	1.98261	1.3777	1.44768	1.39061	1.42198	1.45319	1.37772	1.51261	1.58522	1.63583	1.47664	1.38333	1.4494	1.50755	1.36614	1.58284	1.75565	2.38013											1034.85
								703.152	1.92288	1.88826	1.9378	2.09136	2.01224	1.92703	1.88685	1.59093	1.50559	1.472	1.68028	1.66453	1.98997	1.38413	1.43935	1.38532	1.4176	1.45938	1.38276	1.50562	1.5789	1.61997	1.47117	1.38657	1.44173	1.50558	1.36457	1.58248	1.74645	2.37132											1040.39
								706.787	1.92427	1.89777	1.93622	2.09085	2.01197	1.92052	1.8894	1.5888	1.50247	1.47057	1.65891	1.67408	1.99308	1.39026	1.43198	1.39359	1.42074	1.44144	1.38231	1.50358	1.57206	1.62104	1.46591	1.37011	1.44596	1.50677	1.37057	1.58405	1.74367	2.37617											1045.92
								710.422	1.93272	1.89648	1.93981	2.07822	2.00882	1.923	1.876	1.59065	1.50118	1.48895	1.65625	1.68287	1.98084	1.38216	1.4344	1.3865	1.41464	1.43794	1.3829	1.50144	1.57126	1.61953	1.46365	1.3683	1.44285	1.50508	1.36966	1.60115	1.77034	2.38042											1051.45
								714.032	1.93074	1.89941	1.92456	2.07462	2.00866	1.92012	1.8776	1.58583	1.49738	1.49865	1.65603	1.68552	1.97086	1.38312	1.42762	1.3872	1.42278	1.42531	1.37981	1.50536	1.55778	1.6105	1.46162	1.372	1.44102	1.50838	1.36785	1.59949	1.77421	2.37402											1056.99
								717.667	1.91956	1.89443	1.92238	2.07554	2.00572	1.91119	1.88028	1.59274	1.49812	1.50127	1.67355	1.6943	1.94181	1.3796	1.42286	1.3935	1.41793	1.42748	1.38121	1.50087	1.5538	1.61741	1.46059	1.37273	1.43596	1.49596	1.3734	1.59042	1.76752	2.38167											1062.52
								721.34	1.91271	1.88374	1.92204	2.066	1.98502	1.88622	1.86831	1.60447	1.49537	1.50783	1.6732	1.71688	1.94393	1.38233	1.43053	1.39709	1.41988	1.42315	1.3784	1.49189	1.5537	1.61715	1.46146	1.36357	1.43569	1.49199	1.36678	1.58914	1.77191	2.38049											1068.05
								725.014	1.91386	1.87423	1.90775	2.0455	1.97907	1.88743	1.86496	1.60716	1.49467	1.47897	1.68146	1.70257	1.9348	1.37278	1.43077	1.39764	1.42687	1.41986	1.37612	1.49195	1.55896	1.61526	1.46399	1.36167	1.4312	1.49934	1.3532	1.58839	1.74694	2.36834											1073.59
								728.636	1.90229	1.86148	1.8938	2.04288	1.97678	1.89636	1.85308	1.60627	1.49029	1.46513	1.66282	1.69863	1.9639	1.38055	1.43728	1.39431	1.42112	1.41693	1.36494	1.49222	1.5615	1.61907	1.46721	1.35952	1.42103	1.4896	1.34342	1.59598	1.77634	2.36518											1079.12
								732.233	1.89703	1.84501	1.87989	2.0333	1.98081	1.90029	1.84818	1.60425	1.4918	1.45399	1.68105	1.69484	1.97703	1.37832	1.42922	1.38126	1.4253	1.42602	1.35911	1.48756	1.5642	1.61663	1.46979	1.36824	1.41297	1.48251	1.34794	1.59007	1.76797	2.37535											1084.66
								735.843	1.87487	1.8434	1.87891	2.02718	1.9711	1.90298	1.84446	1.60848	1.5006	1.42398	1.67352	1.68142	1.97176	1.38611	1.41788	1.39269	1.42022	1.4288	1.35332	1.48646	1.5527	1.61677	1.46953	1.36524	1.4139	1.46836	1.34999	1.57768	1.75594	2.36872											1090.19
								739.504	1.86723	1.83794	1.87853	2.02291	1.96908	1.89299	1.84128	1.61276	1.49959	1.41953	1.65991	1.68458	1.98845	1.39446	1.41792	1.39779	1.41446	1.42198	1.34997	1.48422	1.55251	1.61822	1.46849	1.36382	1.40562	1.47282	1.35246	1.56642	1.75978	2.37849											1095.72
								743.126	1.86377	1.83975	1.8828	2.00955	1.95707	1.89127	1.84119	1.61257	1.503	1.42154	1.63649	1.67711	2.01626	1.40273	1.41891	1.40395	1.41401	1.41382	1.34847	1.48316	1.55196	1.62205	1.47231	1.36526	1.40989	1.47815	1.33431	1.5759	1.77026	2.37337											1101.26
								746.774	1.87054	1.84862	1.87732	2.02195	1.9605	1.90299	1.84449	1.60387	1.4942	1.41454	1.63477	1.65568	2.02231	1.4056	1.41001	1.39224	1.40518	1.4094	1.34388	1.48168	1.55192	1.61811	1.47038	1.368	1.41327	1.46726	1.32468	1.56244	1.76827	2.38066											1106.79
								750.448	1.86799	1.84512	1.88553	2.02221	1.96034	1.89967	1.85062	1.6011	1.49707	1.4171	1.61368	1.66734	2.02584	1.41439	1.41191	1.39651	1.40578	1.40667	1.34136	1.4764	1.5484	1.61251	1.46552	1.36338	1.42049	1.46922	1.33601	1.55239	1.79429	2.37955											1112.33
								754.147	1.8594	1.84431	1.87881	2.0176	1.95987	1.88683	1.85941	1.59181	1.49523	1.4207	1.62877	1.66988	2.00319	1.40386	1.41557	1.40157	1.41492	1.4085	1.34775	1.46933	1.54532	1.60231	1.47291	1.36288	1.42232	1.47142	1.34524	1.5426	1.76843	2.3907											1117.86
								757.833	1.85521	1.83526	1.8746	2.02423	1.95871	1.88287	1.85991	1.59299	1.49339	1.42959	1.6417	1.6667	1.99722	1.40633	1.42091	1.40779	1.41036	1.41212	1.34818	1.47519	1.54342	1.59882	1.47182	1.36796	1.42812	1.46922	1.34277	1.54484	1.78708	2.39798											1123.39
								761.494	1.85865	1.83222	1.86752	2.01326	1.95547	1.8718	1.85918	1.59289	1.48649	1.44435	1.64276	1.66324	2.01648	1.40037	1.43133	1.39708	1.40875	1.41088	1.3542	1.47737	1.5415	1.58923	1.47365	1.37425	1.42569	1.47874	1.33674	1.55886	1.78397	2.41801											1128.93
								765.193	1.85748	1.83126	1.8655	2.00481	1.95798	1.86576	1.84175	1.58303	1.48198	1.43279	1.66789	1.66578	2.01803	1.39417	1.42965	1.38664	1.41099	1.42117	1.35475	1.47549	1.54831	1.59314	1.46911	1.36806	1.44043	1.46885	1.34047	1.57401	1.79251	2.41497											1134.46
								768.867	1.8543	1.8248	1.85815	2.0056	1.95748	1.85883	1.83592	1.5928	1.47572	1.43302	1.67817	1.65486	2.02425	1.39264	1.43536	1.37291	1.40872	1.42706	1.35331	1.47576	1.54867	1.57827	1.45905	1.3734	1.43805	1.46061	1.35508	1.57452	1.78779	2.42738											1139.99
								772.528	1.83468	1.80924	1.85394	1.99493	1.95376	1.8479	1.84257	1.6021	1.48852	1.44736	1.67104	1.6666	2.01891	1.39209	1.43861	1.38301	1.40478	1.42224	1.34648	1.4801	1.53892	1.57445	1.45315	1.3778	1.43771	1.4685	1.36223	1.58639	1.7836	2.43118											1145.53
								776.163	1.82718	1.81188	1.84908	1.99099	1.94647	1.83891	1.83532	1.59859	1.48894	1.46028	1.67625	1.67894	2.00612	1.39863	1.43744	1.37827	1.39634	1.43112	1.35095	1.48265	1.53439	1.57333	1.45699	1.38095	1.4269	1.45979	1.36723	1.59523	1.76385	2.46412											1151.06
								779.772	1.8315	1.8104	1.85716	1.98182	1.93161	1.83864	1.81637	1.59972	1.48403	1.46694	1.67275	1.685	1.99858	1.40413	1.43311	1.37988	1.39721	1.42147	1.34642	1.48765	1.52922	1.57769	1.44557	1.37614	1.42828	1.44659	1.37725	1.59648	1.77141	2.43341											1156.6
								783.446	1.82451	1.80663	1.86367	1.96897	1.93244	1.8325	1.80216	1.59518	1.48034	1.46429	1.65689	1.68468	1.99281	1.39679	1.42889	1.38036	1.39146	1.413	1.34221	1.47265	1.52641	1.58212	1.44176	1.36954	1.4224	1.45038	1.37935	1.60749	1.76152	2.42821											1162.13
								787.068	1.82513	1.80006	1.8467	1.97494	1.92579	1.82975	1.79265	1.58851	1.45938	1.4483	1.66515	1.70125	1.98481	1.39857	1.42408	1.38288	1.39721	1.3988	1.33745	1.4623	1.52491	1.58035	1.43909	1.36547	1.41463	1.44724	1.38491	1.61497	1.7596	2.42792											1167.66
								790.704	1.83261	1.80752	1.84861	1.97375	1.91623	1.83535	1.796	1.57819	1.46547	1.46637	1.66828	1.71407	1.98798	1.39426	1.42067	1.38388	1.40037	1.39709	1.33822	1.45861	1.52234	1.57397	1.44409	1.36898	1.40163	1.44593	1.37643	1.61443	1.7713	2.44456											1173.2
								794.364	1.83401	1.80052	1.83952	1.96639	1.91599	1.82693	1.78841	1.55907	1.46319	1.47177	1.67311	1.72338	1.9866	1.39379	1.4203	1.38157	1.41266	1.39541	1.34056	1.45588	1.51909	1.576	1.44616	1.36759	1.39801	1.443	1.37019	1.61553	1.78427	2.45558											1178.73
								797.987	1.84372	1.80201	1.81844	1.95944	1.91647	1.81797	1.79208	1.55033	1.45911	1.45228	1.70175	1.72585	1.99475	1.39336	1.41455	1.37061	1.41841	1.39805	1.34652	1.45293	1.52341	1.57224	1.44537	1.36729	1.3885	1.44369	1.35413	1.61992	1.78396	2.45558											1184.27
								801.66	1.83627	1.79438	1.81664	1.96154	1.92073	1.79914	1.78617	1.54998	1.46045	1.44169	1.70768	1.72069	2.00344	1.38317	1.41385	1.37175	1.42319	1.37793	1.33909	1.45081	1.52042	1.57247	1.44471	1.35879	1.39803	1.44067	1.34899	1.62061	1.78984	2.43134											1189.8
								805.321	1.81923	1.77596	1.80111	1.95475	1.92221	1.79404	1.79343	1.56137	1.46177	1.44077	1.70192	1.72129	2.0048	1.38079	1.4157	1.37175	1.41861	1.3749	1.34203	1.44772	1.52053	1.56687	1.44837	1.36225	1.39095	1.44745	1.35682	1.6212	1.7962	2.46008											1195.33
								808.931	1.81827	1.77284	1.799	1.95088	1.91251	1.77983	1.7977	1.57124	1.45863	1.43925	1.70049	1.719	2.00865	1.37821	1.42512	1.36971	1.42055	1.38129	1.34722	1.45542	1.51374	1.55894	1.45691	1.36067	1.38302	1.44312	1.34805	1.61757	1.79767	2.43539											1200.87
								812.566	1.81097	1.77411	1.8106	1.93885	1.91288	1.77726	1.80326	1.5675	1.47069	1.44985	1.69984	1.73134	2.01415	1.37406	1.42947	1.36454	1.41651	1.39404	1.34478	1.45438	1.51031	1.55401	1.45695	1.34521	1.39317	1.43325	1.35508	1.60327	1.79674	2.40975											1206.4
								816.227	1.7975	1.7578	1.79598	1.94098	1.90769	1.76617	1.79875	1.569	1.4631	1.44443	1.68085	1.72695	2.0061	1.37087	1.43475	1.36698	1.40686	1.38766	1.33815	1.45054	1.50447	1.55037	1.46056	1.33722	1.3927	1.43094	1.34988	1.59824	1.77313	2.41114											1211.93
								819.9	1.78289	1.75857	1.79609	1.94125	1.90779	1.75819	1.79758	1.57232	1.46425	1.43947	1.67858	1.72148	1.98704	1.36082	1.42112	1.37308	1.39913	1.38053	1.32994	1.46072	1.50825	1.5461	1.4677	1.33704	1.38922	1.43663	1.34986	1.59523	1.78916	2.39521											1217.47
								823.548	1.77507	1.75152	1.80413	1.94124	1.90187	1.76561	1.78717	1.57048	1.45556	1.44691	1.67126	1.72671	1.99348	1.35676	1.42068	1.37434	1.4074	1.37428	1.33057	1.45757	1.50516	1.54003	1.46963	1.33502	1.39127	1.43348	1.36757	1.60659	1.79975	2.38735											1223
								827.184	1.77122	1.74372	1.80404	1.91239	1.89199	1.77482	1.79385	1.57765	1.45038	1.44426	1.68194	1.7016	1.97004	1.35889	1.41375	1.37586	1.40714	1.38295	1.33163	1.45504	1.49848	1.54006	1.47128	1.34016	1.37994	1.42602	1.37702	1.59894	1.81168	2.39842											1228.54
								830.793	1.78496	1.74394	1.79555	1.92401	1.89914	1.76773	1.77879	1.5723	1.44973	1.44182	1.6867	1.71187	1.97223	1.35401	1.41004	1.37453	1.40508	1.38638	1.32495	1.45329	1.49518	1.53299	1.46077	1.33562	1.38464	1.42687	1.37408	1.59314	1.80433	2.38794											1234.07
								834.454	1.79036	1.74651	1.7883	1.91109	1.89313	1.7721	1.76448	1.55798	1.44826	1.45118	1.67823	1.70076	1.96631	1.36546	1.41246	1.37733	1.40617	1.38001	1.32617	1.45369	1.49107	1.52833	1.44589	1.33485	1.38399	1.42271	1.37329	1.59357	1.80254	2.41993											1239.61
								838.076	1.78162	1.73192	1.78113	1.90595	1.89715	1.76698	1.76875	1.56484	1.45124	1.44751	1.66918	1.68979	1.94902	1.36367	1.40596	1.37404	1.41278	1.36912	1.32319	1.45524	1.48728	1.52367	1.43739	1.34207	1.3777	1.41944	1.36083	1.60963	1.81379	2.45446											1245.14
								841.699	1.779	1.7188	1.78323	1.88547	1.89109	1.76236	1.75777	1.56833	1.4455	1.44009	1.68062	1.69392	1.97166	1.37013	1.40638	1.37196	1.41405	1.36759	1.32104	1.46153	1.48524	1.51499	1.43269	1.34677	1.36601	1.41421	1.37069	1.61024	1.8212	2.43028											1250.67
								845.334	1.77517	1.71142	1.77535	1.87021	1.88793	1.76646	1.75856	1.56391	1.44173	1.44427	1.67857	1.7038	1.97647	1.38209	1.40905	1.37015	1.41271	1.36509	1.32401	1.45474	1.48911	1.51644	1.4243	1.34185	1.35952	1.41576	1.35031	1.62134	1.79617	2.44179											1256.21
								848.982	1.77333	1.70441	1.7714	1.86706	1.87555	1.74691	1.75878	1.56079	1.44177	1.43671	1.66546	1.70876	1.96055	1.38666	1.41488	1.37955	1.39942	1.36704	1.31841	1.45596	1.49738	1.52719	1.42033	1.3326	1.35924	1.40782	1.35318	1.60425	1.7947	2.43794											1261.74
								852.656	1.77688	1.69782	1.75715	1.88524	1.87309	1.74113	1.75103	1.54649	1.44139	1.44285	1.65945	1.73696	1.97944	1.38268	1.42165	1.38548	1.39895	1.36376	1.31492	1.45321	1.50171	1.5292	1.41534	1.32332	1.36167	1.413	1.3438	1.60943	1.7813	2.43067											1267.27
								856.278	1.76811	1.69503	1.75362	1.87444	1.87035	1.7301	1.75166	1.5376	1.43842	1.45798	1.66793	1.72484	1.96607	1.3857	1.42278	1.38212	1.40572	1.36504	1.30822	1.45217	1.50133	1.53758	1.41957	1.32005	1.35906	1.40587	1.33188	1.62207	1.77399	2.43582											1272.81
								859.939	1.75212	1.6858	1.75172	1.88219	1.86436	1.73382	1.75349	1.54521	1.43912	1.45582	1.66273	1.73222	1.95587	1.37639	1.41071	1.38619	1.40981	1.36616	1.30842	1.4486	1.50973	1.53891	1.43504	1.31567	1.36366	1.40253	1.32929	1.61322	1.77759	2.4203											1278.34
								863.574	1.75035	1.68318	1.74824	1.8747	1.84924	1.72236	1.73386	1.54776	1.43989	1.45354	1.65233	1.71979	1.96816	1.38368	1.41349	1.40229	1.40705	1.36789	1.31061	1.44992	1.52069	1.54081	1.43064	1.31289	1.35334	1.40901	1.34709	1.60424	1.76885	2.40444											1283.88
								867.209	1.7529	1.68414	1.75145	1.86918	1.84649	1.72192	1.74311	1.54254	1.43911	1.46555	1.65189	1.71707	1.94436	1.37875	1.41344	1.40749	1.40955	1.37374	1.31875	1.44584	1.5196	1.54279	1.43256	1.31166	1.36201	1.41171	1.35367	1.60184	1.7772	2.42804											1289.41
								870.857	1.75302	1.66911	1.75738	1.87635	1.8422	1.70894	1.74225	1.54988	1.43824	1.47011	1.64769	1.69586	1.93154	1.37344	1.41041	1.41082	1.41096	1.37508	1.31677	1.44488	1.50554	1.54052	1.43128	1.32018	1.36269	1.40472	1.37075	1.59799	1.78697	2.41843											1294.94
								874.492	1.75037	1.66124	1.7539	1.85819	1.85609	1.70267	1.73677	1.55167	1.43768	1.46706	1.64404	1.67291	1.94777	1.37246	1.39848	1.39815	1.41345	1.37825	1.31468	1.43968	1.48935	1.53013	1.42857	1.31775	1.36111	1.39773	1.36482	1.6076	1.79441	2.43814											1300.48
								878.153	1.74467	1.66003	1.76482	1.85625	1.85574	1.70179	1.72759	1.54526	1.42676	1.45491	1.63554	1.65143	1.95559	1.3765	1.39733	1.39221	1.4104	1.38509	1.31706	1.4372	1.48614	1.52026	1.42074	1.31847	1.36256	1.40146	1.36692	1.61293	1.78913	2.45454											1306.01
								881.788	1.73702	1.66105	1.76402	1.85508	1.84208	1.70189	1.72846	1.54581	1.4263	1.43817	1.61273	1.65108	1.9699	1.37717	1.40505	1.39212	1.40583	1.38011	1.32252	1.4311	1.48146	1.51868	1.42258	1.32599	1.36133	1.40213	1.3728	1.61973	1.79846	2.4489											1311.55
								885.424	1.73862	1.64219	1.75231	1.84505	1.85318	1.69482	1.72673	1.53438	1.41971	1.4307	1.62962	1.66336	1.97733	1.38373	1.4154	1.38587	1.39861	1.37672	1.3191	1.42949	1.47191	1.52061	1.41369	1.32114	1.35698	1.40649	1.38878	1.63818	1.80089	2.47162											1317.08
								889.084	1.7401	1.63407	1.7488	1.8475	1.85766	1.68965	1.72905	1.52835	1.41738	1.43423	1.64537	1.65278	1.96223	1.38657	1.41368	1.3821	1.39093	1.36985	1.31966	1.42225	1.46781	1.52633	1.41948	1.32249	1.37031	1.40225	1.37467	1.6386	1.82232	2.47492											1322.61
								892.745	1.72686	1.63685	1.73644	1.85198	1.86355	1.68264	1.72943	1.53519	1.4157	1.42114	1.64718	1.64097	1.96859	1.39151	1.40775	1.38577	1.39018	1.36104	1.3127	1.42157	1.46714	1.53539	1.40517	1.32179	1.36061	1.40095	1.3583	1.64172	1.7989	2.45825											1328.15
								896.355	1.72346	1.64425	1.71848	1.83916	1.86329	1.6787	1.72682	1.52711	1.41237	1.40918	1.64342	1.65557	1.97678	1.38684	1.4144	1.37905	1.38418	1.36433	1.30547	1.41065	1.47624	1.53675	1.40778	1.31439	1.36042	1.39528	1.36613	1.63667	1.78443	2.4565											1333.68
								899.977	1.71757	1.64345	1.70687	1.84486	1.85649	1.69211	1.71233	1.51679	1.41985	1.40285	1.64378	1.6665	1.96195	1.38194	1.42284	1.38408	1.39261	1.36331	1.30401	1.42009	1.48445	1.53675	1.40311	1.32131	1.36577	1.40684	1.37431	1.61985	1.77301	2.46982											1339.21
								903.612	1.71375	1.64086	1.68799	1.83366	1.8335	1.68643	1.7074	1.52273	1.42399	1.42025	1.64535	1.6599	1.95086	1.37934	1.42374	1.36926	1.38806	1.36044	1.29893	1.42051	1.482	1.54395	1.40722	1.32112	1.35964	1.39855	1.38894	1.63071	1.79419	2.44909											1344.75
								907.286	1.71625	1.62885	1.69629	1.82179	1.82928	1.69056	1.7038	1.52314	1.42284	1.41919	1.67342	1.6659	1.93528	1.37684	1.41599	1.36881	1.39034	1.36257	1.29591	1.42644	1.48506	1.53987	1.40429	1.31864	1.3627	1.39952	1.3921	1.62378	1.78583	2.44388											1350.28
								910.896	1.70864	1.63545	1.69463	1.8151	1.81305	1.68031	1.69461	1.52179	1.42394	1.41749	1.66458	1.65919	1.94052	1.37079	1.40186	1.36722	1.38779	1.36369	1.29362	1.42046	1.48327	1.53338	1.40671	1.33351	1.35867	1.38925	1.38675	1.60611	1.77489	2.42445											1355.82
								914.531	1.70041	1.63628	1.68494	1.79827	1.81166	1.68249	1.70196	1.51031	1.42285	1.42216	1.64691	1.65988	1.94098	1.35986	1.40139	1.36514	1.39197	1.37082	1.29591	1.42185	1.47644	1.52062	1.40365	1.33759	1.35365	1.39262	1.39077	1.60845	1.76676	2.4323											1361.35
								918.14	1.69736	1.62453	1.67524	1.78311	1.80375	1.66938	1.69217	1.50975	1.42142	1.43236	1.64295	1.66323	1.93108	1.35549	1.40755	1.35787	1.38572	1.36436	1.29576	1.41792	1.48238	1.50843	1.40858	1.33696	1.35662	1.389	1.3915	1.60981	1.77534	2.43181											1366.89
								921.801	1.70011	1.61421	1.67443	1.77928	1.79699	1.67123	1.68117	1.51135	1.41992	1.44503	1.64324	1.66324	1.93384	1.36086	1.41806	1.36386	1.38941	1.36169	1.29876	1.42426	1.47754	1.50315	1.4052	1.32936	1.36103	1.39783	1.39327	1.60548	1.78398	2.45565											1372.42
								925.488	1.70024	1.61183	1.6752	1.76791	1.78663	1.6562	1.68281	1.51669	1.40966	1.45746	1.65196	1.65998	1.93609	1.36081	1.41884	1.36176	1.38272	1.36665	1.3036	1.41094	1.47255	1.50084	1.41047	1.31898	1.35163	1.38763	1.38267	1.61953	1.80284	2.45589											1377.95
								929.148	1.70345	1.61494	1.67817	1.76321	1.79809	1.64679	1.68552	1.51698	1.40288	1.45589	1.65949	1.67826	1.94677	1.35982	1.41344	1.37461	1.38498	1.36417	1.29667	1.40892	1.47651	1.48979	1.41045	1.32215	1.35849	1.39182	1.37054	1.61078	1.79947	2.48446
								932.758	1.70059	1.61854	1.66015	1.76216	1.80425	1.63142	1.67731	1.50422	1.39625	1.46062	1.63216	1.67947	1.97209	1.35953	1.414	1.36533	1.3876	1.36904	1.29443	1.40363	1.46985	1.48621	1.40901	1.31608	1.35952	1.39603	1.3815	1.61599	1.8075	2.51664
								936.368	1.70389	1.61971	1.65084	1.76096	1.81306	1.63244	1.66779	1.50165	1.39006	1.458	1.62305	1.68742	1.97702	1.36531	1.42172	1.36415	1.40353	1.37048	1.29256	1.40462	1.47453	1.48714	1.40507	1.30072	1.36763	1.40313	1.39056	1.6259	1.8107	2.55839
								940.003	1.70266	1.62474	1.65098	1.75936	1.81385	1.62377	1.65834	1.50708	1.39107	1.45847	1.6332	1.69659	1.986	1.37685	1.42075	1.36716	1.40744	1.36975	1.28254	1.41001	1.47749	1.48874	1.41012	1.29792	1.37834	1.40655	1.3826	1.62945	1.81426	2.58349
								943.651	1.70812	1.62661	1.6518	1.75865	1.80943	1.62649	1.65412	1.50231	1.39684	1.45485	1.63423	1.70204	1.97344	1.37443	1.41334	1.36924	1.41603	1.37516	1.28824	1.411	1.47626	1.49466	1.42016	1.28959	1.38523	1.41134	1.40228	1.63855	1.83389	2.60568
								947.324	1.6917	1.62364	1.65462	1.75816	1.81952	1.62548	1.65708	1.50098	1.39895	1.44825	1.64636	1.68021	1.96399	1.37421	1.40194	1.35578	1.41075	1.36925	1.29152	1.40644	1.47026	1.50117	1.41784	1.2906	1.38105	1.40679	1.3789	1.64638	1.8296	2.57507
								950.947	1.68229	1.62054	1.64653	1.7516	1.82832	1.62066	1.65499	1.50173	1.39676	1.44929	1.64111	1.68888	1.98042	1.36806	1.40114	1.36196	1.40932	1.35677	1.28265	1.41319	1.47512	1.50382	1.41161	1.28831	1.38532	1.41107	1.37113	1.63581	1.81836	2.5492
								954.608	1.66945	1.60436	1.63882	1.74275	1.82091	1.61388	1.6538	1.50572	1.40596	1.43476	1.63953	1.69352	1.99935	1.37322	1.40154	1.36203	1.40891	1.35323	1.28723	1.40931	1.46435	1.50566	1.41156	1.28516	1.38072	1.40785	1.37224	1.62327	1.80766	2.52405
								958.307	1.66875	1.59635	1.63911	1.73154	1.8084	1.60897	1.65505	1.5161	1.40449	1.43222	1.64885	1.67772	1.98992	1.37465	1.39588	1.36674	1.40709	1.35583	1.29271	1.41387	1.46774	1.50641	1.41399	1.28742	1.37026	1.40203	1.36469	1.61439	1.82784	2.5341
								962.006	1.66169	1.59577	1.64469	1.72905	1.80588	1.60833	1.66845	1.51501	1.4073	1.43093	1.65809	1.67209	1.99217	1.36353	1.39767	1.36814	1.38803	1.34633	1.28586	1.41134	1.45935	1.50527	1.40545	1.28772	1.37097	1.41015	1.35227	1.60915	1.84776	2.50657
								965.667	1.66138	1.58677	1.63306	1.72697	1.78532	1.61084	1.65469	1.49895	1.40307	1.43785	1.66095	1.68453	1.9828	1.34394	1.40199	1.36068	1.38174	1.34255	1.28414	1.41049	1.45699	1.5022	1.39997	1.28771	1.36252	1.40042	1.35259	1.60189	1.85204	2.48127
								969.34	1.66171	1.57639	1.6255	1.72392	1.77706	1.60838	1.65299	1.49348	1.39566	1.44737	1.66772	1.66556	1.98574	1.35276	1.41087	1.35772	1.37343	1.34694	1.27677	1.41256	1.45135	1.50083	1.39016	1.29054	1.35475	1.39379	1.34088	1.6006	1.84731	2.48081
								973.001	1.6632	1.57408	1.6173	1.71945	1.7593	1.59832	1.63681	1.47784	1.39162	1.43919	1.66687	1.6739	1.99168	1.35436	1.41118	1.36882	1.37386	1.34573	1.27008	1.41468	1.45553	1.49457	1.38805	1.28638	1.35366	1.39315	1.35283	1.59881	1.85309	2.49323
								976.624	1.66444	1.57575	1.61835	1.72207	1.74099	1.58685	1.62411	1.4767	1.38947	1.44768	1.67446	1.66404	1.96771	1.35973	1.41021	1.36958	1.36986	1.34493	1.27341	1.41067	1.45401	1.48914	1.39189	1.28772	1.34913	1.39217	1.36594	1.61001	1.85492	2.51154
								980.31	1.66443	1.57933	1.60928	1.72274	1.75172	1.5864	1.61519	1.47063	1.38867	1.46411	1.66641	1.6575	1.96031	1.3504	1.40694	1.36347	1.37425	1.3448	1.28204	1.40704	1.46016	1.4899	1.38392	1.28842	1.35004	1.39698	1.37554	1.61633	1.86551	2.52831
								983.996	1.65503	1.5815	1.60156	1.72673	1.74332	1.58397	1.60951	1.47167	1.38826	1.47961	1.66621	1.66953	1.94712	1.34224	1.4082	1.37574	1.37549	1.33153	1.27815	1.40648	1.46347	1.48869	1.38029	1.28567	1.35131	1.40005	1.37405	1.62053	1.85188	2.52557
								987.67	1.65156	1.57488	1.58674	1.72041	1.72665	1.5658	1.60359	1.47311	1.38112	1.48246	1.66052	1.67239	1.93491	1.35062	1.40083	1.37203	1.37639	1.3367	1.28288	1.41603	1.46959	1.48471	1.39235	1.28904	1.3436	1.38674	1.38143	1.62571	1.83858	2.53255
								991.356	1.63548	1.57091	1.59204	1.72393	1.72667	1.54588	1.60205	1.48765	1.37458	1.47524	1.6519	1.66624	1.91818	1.36594	1.39537	1.36167	1.37524	1.33685	1.28351	1.41372	1.47023	1.4922	1.39499	1.28597	1.33633	1.38793	1.39635	1.62781	1.82839	2.55292
								995.017	1.62043	1.56767	1.59667	1.72414	1.74192	1.54739	1.59716	1.49462	1.375	1.45999	1.63548	1.69504	1.92028	1.35962	1.39939	1.36458	1.37403	1.33121	1.28444	1.40932	1.47423	1.48849	1.38884	1.29147	1.34238	1.39676	1.39825	1.62796	1.81395	2.55243
								998.627	1.62056	1.5682	1.59547	1.72413	1.75078	1.54848	1.59698	1.50114	1.38335	1.46003	1.62914	1.69139	1.91833	1.35525	1.39794	1.36181	1.37813	1.33161	1.28693	1.40994	1.47532	1.49204	1.38321	1.29082	1.34649	1.40028	1.40675	1.64429	1.80933	2.55798
[truncated: 45 more columns]

## Sheet: Figure 5
	Figure 5a
	Time (s)	4.5_1	4.5_2	4.5_3	4.5_4	4.5_5	4.5_6	4.5_7	4.5_8	4.5_9	4.5_10	4.5_11	4.5_12	4.5_13	4.5_14	4.5_15	4.5_16	4.5_17	4.5_18	4.5_19	4.5_20	4.5_21	4.5_22	4.5_23	4.5_24	4.5_25	4.5_26	4.5_27	4.5_28	4.5_29	4.5_30	4.5_31	4.5_32	4.5_33	4.5_34	4.5_35	4.5_36	4.5_37	4.5_38	4.5_39	4.5_40	60_1	60_2	60_3	60_4	60_5	60_6	60_7	60_8
	19.1266	1.06387	1.21221	1.05577	1.28323	1.15993	1.46001	1.17901	1.39973	1.06443	1.17523	1.05272	1.12518	1.20744	1.48603	1.24515	1.50374	1.06586	1.14399	1.04111	1.15435	1.06741	1.16373	1.04506	1.10763	1.10374	1.4146	1.12046	1.41513	1.30716	1.37424	1.28605	1.33693	1.06586	1.14399	1.04111	1.15435	0.968539	1.07678	0.957334	1.03817	1.20527	1.31464	1.15243	1.36197	1.24402	1.36266	1.21706	1.41816
	23.3762	1.06444	1.21791	1.06265	1.27079	1.16009	1.47074	1.17774	1.40428	1.06732	1.17199	1.05462	1.12275	1.20948	1.47753	1.24857	1.49363	1.06961	1.1485	1.04618	1.15997	1.07746	1.16291	1.04571	1.1014	1.0944	1.4125	1.1152	1.41723	1.31039	1.38473	1.2846	1.33143	1.06961	1.1485	1.04618	1.15997	0.969968	1.07053	0.959609	1.03504	1.20819	1.30471	1.15122	1.36867	1.24356	1.36751	1.21527	1.41636
	27.6258	1.0629	1.22415	1.06356	1.26889	1.15957	1.48109	1.17517	1.40419	1.06482	1.17609	1.04777	1.12731	1.20628	1.47722	1.25223	1.48993	1.07198	1.15748	1.03705	1.15191	1.08583	1.16254	1.05363	1.09744	1.09654	1.4189	1.11535	1.41076	1.32395	1.39315	1.28418	1.33058	1.07198	1.15748	1.03705	1.15191	0.975645	1.07319	0.964598	1.04374	1.2098	1.30892	1.15276	1.3681	1.24395	1.36428	1.20751	1.4176
	31.8754	1.0679	1.22896	1.06086	1.27648	1.16241	1.48719	1.17013	1.40526	1.06059	1.17243	1.0464	1.12647	1.208	1.47921	1.26009	1.49629	1.07933	1.15954	1.03528	1.15506	1.08274	1.16028	1.0559	1.1011	1.09797	1.41925	1.11664	1.4199	1.31997	1.39024	1.28082	1.33279	1.07933	1.15954	1.03528	1.15506	0.972499	1.07588	0.96173	1.04609	1.20651	1.29903	1.14545	1.37048	1.25202	1.36115	1.20978	1.41122
	36.0994	1.07378	1.22641	1.06212	1.28747	1.16165	1.48369	1.1696	1.40723	1.05499	1.16671	1.04743	1.12661	1.20701	1.47737	1.25582	1.49617	1.08539	1.16546	1.03522	1.15492	1.08703	1.15472	1.0586	1.09843	1.10042	1.42474	1.11713	1.42081	1.31831	1.39337	1.27449	1.33565	1.08539	1.16546	1.03522	1.15492	0.972805	1.07131	0.963183	1.04458	1.20149	1.29374	1.14651	1.37832	1.24709	1.36196	1.20783	1.42089
	40.349	1.07413	1.22647	1.06013	1.28345	1.17213	1.48214	1.16388	1.40911	1.05227	1.16188	1.05248	1.12532	1.21038	1.48585	1.25677	1.50083	1.08425	1.15514	1.03864	1.1566	1.08209	1.15082	1.05727	1.10327	1.1026	1.42262	1.11779	1.41807	1.32157	1.38735	1.27393	1.33324	1.08425	1.15514	1.03864	1.1566	0.97699	1.06912	0.965528	1.04515	1.19524	1.30069	1.1462	1.37771	1.24296	1.36126	1.20538	1.42375
	44.5986	1.08351	1.22339	1.05733	1.28715	1.175	1.48945	1.16411	1.41489	1.05561	1.15854	1.05461	1.1203	1.20816	1.48748	1.24859	1.50639	1.08147	1.15647	1.04243	1.15386	1.07565	1.14068	1.06184	1.09673	1.10373	1.42741	1.12595	1.41301	1.33325	1.38536	1.27157	1.34043	1.08147	1.15647	1.04243	1.15386	0.98282	1.07942	0.963282	1.0393	1.19246	1.30386	1.15022	1.36893	1.23498	1.35575	1.20731	1.43781
	48.8226	1.07758	1.21886	1.06527	1.28605	1.18291	1.49583	1.16231	1.41228	1.05935	1.15514	1.05895	1.12263	1.20758	1.49343	1.24394	1.50439	1.08097	1.1609	1.0473	1.15321	1.07556	1.13552	1.06351	1.10009	1.09932	1.43126	1.12568	1.40838	1.34315	1.38425	1.26941	1.35129	1.08097	1.1609	1.0473	1.15321	0.9847	1.07896	0.959442	1.03929	1.185	1.29694	1.14791	1.38153	1.23672	1.34861	1.21007	1.44316
	53.0466	1.07654	1.21039	1.06683	1.29389	1.18714	1.49131	1.16338	1.40213	1.05836	1.15711	1.05784	1.12942	1.20826	1.49733	1.24758	1.513	1.0812	1.15513	1.04774	1.15305	1.0664	1.13717	1.06403	1.10509	1.10629	1.44211	1.13432	1.41149	1.34667	1.37057	1.273	1.35421	1.0812	1.15513	1.04774	1.15305	0.980377	1.07865	0.958761	1.04083	1.18104	1.29841	1.14902	1.37405	1.22873	1.34765	1.21849	1.44775
	57.2962	1.07159	1.20662	1.06796	1.29233	1.18517	1.48282	1.17203	1.39613	1.05594	1.15715	1.0593	1.12616	1.21016	1.50915	1.24497	1.50343	1.07972	1.15911	1.05884	1.1648	1.06479	1.13552	1.05848	1.1118	1.10505	1.44458	1.14469	1.42148	1.34136	1.37853	1.27632	1.36307	1.07972	1.15911	1.05884	1.1648	0.984395	1.07917	0.956761	1.03369	1.18779	1.2935	1.14861	1.37951	1.2271	1.34052	1.22579	1.45004
	61.5458	1.06963	1.20464	1.07246	1.28221	1.18257	1.47872	1.17347	1.4047	1.06045	1.16374	1.05707	1.12404	1.21139	1.51418	1.24691	1.50408	1.07481	1.16702	1.05868	1.16551	1.06362	1.13174	1.05326	1.11246	1.10882	1.44882	1.14821	1.4201	1.35147	1.37617	1.2816	1.36183	1.07481	1.16702	1.05868	1.16551	0.989794	1.08376	0.959958	1.03957	1.19216	1.31437	1.15434	1.37836	1.22143	1.33713	1.22621	1.45757
	65.7698	1.06825	1.21074	1.07552	1.27877	1.1904	1.48086	1.16893	1.39976	1.06164	1.17068	1.05479	1.12646	1.20908	1.52013	1.25145	1.50966	1.07482	1.16369	1.06233	1.16749	1.06176	1.13788	1.05358	1.11274	1.11123	1.45008	1.14461	1.43126	1.35085	1.37354	1.28642	1.35856	1.07482	1.16369	1.06233	1.16749	0.992832	1.0882	0.956659	1.03455	1.19527	1.31152	1.16365	1.37702	1.23093	1.33085	1.22959	1.46485
	70.0194	1.06514	1.21199	1.07126	1.2837	1.18053	1.48351	1.17435	1.40478	1.06387	1.17285	1.04666	1.12898	1.2064	1.5187	1.25286	1.51088	1.07732	1.1757	1.05892	1.16441	1.06196	1.13954	1.0567	1.1075	1.10912	1.45681	1.141	1.43282	1.3544	1.37496	1.28762	1.36137	1.07732	1.1757	1.05892	1.16441	0.995133	1.08535	0.95834	1.03477	1.1978	1.32238	1.16812	1.38243	1.22942	1.32931	1.2333	1.46371
	74.2434	1.05607	1.2133	1.0769	1.27297	1.17608	1.46895	1.1722	1.40584	1.064	1.1766	1.04648	1.13158	1.20175	1.52399	1.25653	1.50716	1.08081	1.1676	1.05802	1.16546	1.06484	1.1464	1.04769	1.11565	1.11251	1.45734	1.14011	1.43785	1.35767	1.38215	1.29045	1.3658	1.08081	1.1676	1.05802	1.16546	0.986621	1.0812	0.955897	1.04108	1.20184	1.32233	1.16967	1.38579	1.22938	1.33483	1.23255	1.45776
	78.4674	1.05546	1.21296	1.07919	1.26607	1.16996	1.46783	1.17511	1.40335	1.06256	1.18149	1.04448	1.1326	1.20441	1.52541	1.2626	1.51978	1.08055	1.16084	1.05603	1.16793	1.06553	1.14857	1.04681	1.11142	1.12119	1.45738	1.14812	1.43734	1.35482	1.38429	1.29132	1.35779	1.08055	1.16084	1.05603	1.16793	0.980388	1.08495	0.960481	1.0381	1.21032	1.3193	1.17165	1.39032	1.23556	1.33508	1.23091	1.44981
	82.717	1.05536	1.21215	1.08113	1.26979	1.16893	1.47878	1.16787	1.41655	1.06795	1.17963	1.04398	1.13162	1.20088	1.53324	1.25248	1.51945	1.077	1.15565	1.04982	1.16627	1.06547	1.14369	1.04442	1.10853	1.12203	1.45248	1.14363	1.44136	1.34818	1.38874	1.28946	1.34775	1.077	1.15565	1.04982	1.16627	0.985313	1.08584	0.958378	1.03871	1.21281	1.32528	1.16754	1.39039	1.24133	1.3395	1.23125	1.45069
	86.9666	1.06576	1.2095	1.07891	1.28213	1.16663	1.48923	1.16792	1.4176	1.06862	1.18068	1.04935	1.13255	1.19666	1.52467	1.24904	1.52715	1.07395	1.15124	1.04026	1.16193	1.06575	1.14577	1.04492	1.10683	1.11844	1.45813	1.13921	1.42575	1.34676	1.37803	1.29016	1.34167	1.07395	1.15124	1.04026	1.16193	0.977673	1.08559	0.960557	1.03613	1.20375	1.3256	1.16785	1.38455	1.24223	1.34437	1.22716	1.45058
	91.2162	1.06748	1.21358	1.08584	1.28316	1.16948	1.49621	1.1639	1.41291	1.06832	1.17687	1.05254	1.1375	1.19723	1.51889	1.24055	1.52291	1.07985	1.14578	1.04111	1.1571	1.07241	1.15128	1.05212	1.10317	1.11725	1.46454	1.13507	1.42845	1.34328	1.38381	1.28717	1.33853	1.07985	1.14578	1.04111	1.1571	0.969378	1.0882	0.961159	1.02741	1.20113	1.3136	1.16739	1.37527	1.24629	1.34115	1.23035	1.44256
	95.4658	1.06448	1.20932	1.09163	1.27167	1.16582	1.49904	1.17438	1.41885	1.07	1.16958	1.05075	1.1358	1.2015	1.51859	1.23525	1.52354	1.07174	1.14131	1.04034	1.15851	1.07636	1.14978	1.05483	1.10435	1.11105	1.45743	1.13228	1.41999	1.34655	1.38898	1.29177	1.33855	1.07174	1.14131	1.04034	1.15851	0.961749	1.0858	0.960076	1.03648	1.20276	1.32574	1.15917	1.36873	1.23978	1.33924	1.22965	1.43643
	99.6898	1.06575	1.21206	1.09247	1.27421	1.16982	1.49247	1.17222	1.42486	1.07039	1.17334	1.05243	1.13686	1.19953	1.51961	1.23251	1.52107	1.07054	1.13705	1.04009	1.16077	1.08005	1.14755	1.05237	1.10747	1.11075	1.454	1.12656	1.4159	1.34289	1.39567	1.28917	1.34086	1.07054	1.13705	1.04009	1.16077	0.959484	1.08856	0.958948	1.03718	1.20976	1.30999	1.15942	1.36697	1.24602	1.33699	1.22785	1.43851
	103.939	1.0754	1.21995	1.08683	1.28681	1.17713	1.49514	1.17875	1.41475	1.07104	1.16645	1.05008	1.13626	1.21309	1.51736	1.23152	1.52242	1.07198	1.14794	1.04146	1.1626	1.0732	1.1467	1.05856	1.09655	1.11071	1.45006	1.13088	1.42285	1.33105	1.39608	1.28568	1.33685	1.07198	1.14794	1.04146	1.1626	0.962309	1.09608	0.959062	1.03252	1.2106	1.3072	1.1599	1.36408	1.25334	1.33502	1.22973	1.43544
	108.163	1.06852	1.19887	1.07166	1.27079	1.15967	1.46968	1.15573	1.41782	1.06801	1.15582	1.0343	1.13265	1.2004	1.49664	1.22567	1.51132	1.06483	1.14117	1.03555	1.14869	1.06221	1.12699	1.05149	1.08581	1.09686	1.44548	1.12371	1.41828	1.31747	1.38898	1.27489	1.32842	1.06483	1.14117	1.03555	1.14869	0.954107	1.0718	0.948323	1.02688	1.16723	1.31173	1.16064	1.3522	1.24599	1.32522	1.23117	1.43725
	112.413	1.06266	1.19794	1.06929	1.25369	1.1566	1.45195	1.1499	1.39859	1.06719	1.15954	1.03081	1.13107	1.19631	1.48903	1.23495	1.5036	1.05934	1.13983	1.03152	1.14121	1.05608	1.12244	1.04959	1.08458	1.09943	1.44292	1.12145	1.41501	1.32409	1.39073	1.27095	1.33299	1.05934	1.13983	1.03152	1.14121	0.948935	1.067	0.940891	1.01754	1.14134	1.30799	1.16788	1.35555	1.23933	1.31044	1.22353	1.4333
	116.688	1.05412	1.20244	1.07066	1.24473	1.15765	1.44664	1.14644	1.39515	1.0657	1.16119	1.03162	1.1352	1.20776	1.49526	1.23429	1.50549	1.05554	1.13628	1.03164	1.13723	1.05921	1.12289	1.04795	1.0763	1.10167	1.43097	1.11839	1.42078	1.32379	1.38799	1.26739	1.33383	1.05554	1.13628	1.03164	1.13723	0.952017	1.06673	0.931289	1.01977	1.13349	1.30398	1.16235	1.35033	1.23682	1.30094	1.21886	1.42617
	120.912	1.0472	1.19626	1.055	1.24229	1.15228	1.43587	1.15479	1.38593	1.06601	1.16149	1.0254	1.1346	1.20866	1.5037	1.24533	1.49807	1.04091	1.12783	1.03185	1.13127	1.05665	1.12277	1.04829	1.07563	1.10088	1.4177	1.11921	1.41216	1.32064	1.38419	1.26321	1.33394	1.04091	1.12783	1.03185	1.13127	0.954208	1.06178	0.922844	1.02672	1.11958	1.29846	1.15858	1.35394	1.23029	1.30442	1.20749	1.42652
	125.187	1.04432	1.1945	1.04012	1.25392	1.14673	1.42352	1.14801	1.38033	1.06502	1.16843	1.0262	1.13251	1.21131	1.51031	1.24488	1.49632	1.03771	1.12444	1.0246	1.12423	1.05344	1.12082	1.04555	1.0716	1.10778	1.42386	1.12487	1.41014	1.31945	1.37856	1.25502	1.32914	1.03771	1.12444	1.0246	1.12423	0.957754	1.06393	0.927089	1.02228	1.09839	1.29062	1.15977	1.35837	1.23264	1.30532	1.20048	1.42409
	129.437	1.04263	1.18587	1.04213	1.25624	1.14702	1.41755	1.14561	1.36697	1.06376	1.16579	1.02611	1.13366	1.21683	1.50117	1.24081	1.49606	1.03338	1.12039	1.02088	1.12139	1.04882	1.12098	1.04756	1.07134	1.10323	1.41796	1.14013	1.40448	1.32862	1.3683	1.24959	1.32093	1.03338	1.12039	1.02088	1.12139	0.959303	1.06013	0.921737	1.02029	1.08141	1.29702	1.15419	1.3612	1.22204	1.29613	1.19663	1.42236
	133.712	1.03648	1.17726	1.04169	1.26012	1.14194	1.41743	1.14219	1.36652	1.06136	1.17118	1.02951	1.13064	1.21355	1.49966	1.24329	1.49043	1.02298	1.10856	1.01114	1.11668	1.0546	1.12187	1.04753	1.06947	1.10104	1.41315	1.13389	1.39606	1.33575	1.36759	1.25334	1.31471	1.02298	1.10856	1.01114	1.11668	0.958427	1.04943	0.920723	1.01467	1.06616	1.28864	1.14539	1.36361	1.2113	1.29038	1.19008	1.42992
	137.962	1.04536	1.2036	1.05282	1.28159	1.15573	1.43902	1.16467	1.36592	1.06529	1.18007	1.04883	1.13009	1.23551	1.5218	1.24684	1.49865	1.01999	1.11184	1.01418	1.12162	1.06386	1.13843	1.05265	1.07447	1.11128	1.40965	1.1348	1.39442	1.35163	1.37665	1.2656	1.32188	1.01999	1.11184	1.01418	1.12162	0.964865	1.06818	0.927281	1.02021	1.09336	1.28765	1.14839	1.36371	1.21127	1.30386	1.19011	1.43233
	142.186	1.04775	1.21076	1.05118	1.29568	1.16055	1.44731	1.177	1.3767	1.05925	1.1788	1.05204	1.134	1.24904	1.52375	1.24871	1.50135	1.01491	1.11797	1.01919	1.12581	1.07454	1.15118	1.05978	1.07684	1.10507	1.41292	1.14268	1.39404	1.34253	1.378	1.27169	1.32615	1.01491	1.11797	1.01919	1.12581	0.965847	1.07077	0.93925	1.02718	1.10625	1.28953	1.14032	1.37123	1.21545	1.31498	1.193	1.43133
	146.435	1.04653	1.20491	1.05094	1.29736	1.16633	1.44204	1.17537	1.37594	1.06426	1.17601	1.04949	1.12785	1.24182	1.52441	1.25691	1.50359	1.01339	1.11465	1.03093	1.13023	1.06323	1.14946	1.06094	1.07505	1.11069	1.41749	1.14782	1.39898	1.3375	1.38776	1.27729	1.33159	1.01339	1.11465	1.03093	1.13023	0.966952	1.06783	0.943505	1.02771	1.09858	1.30557	1.14784	1.37261	1.21456	1.31105	1.1932	1.44251
	150.685	1.04274	1.20384	1.06138	1.30686	1.16787	1.44519	1.17319	1.38291	1.06013	1.17105	1.05133	1.13348	1.237	1.52075	1.25322	1.51131	1.01887	1.11284	1.03546	1.13614	1.06176	1.14564	1.05653	1.07916	1.11799	1.4219	1.15177	1.40834	1.34201	1.39153	1.27906	1.32845	1.01887	1.11284	1.03546	1.13614	0.967348	1.06365	0.946969	1.02608	1.10171	1.31061	1.14776	1.37909	1.21188	1.30146	1.19955	1.44514
	154.96	1.03824	1.21073	1.06204	1.29935	1.17133	1.45299	1.17909	1.37787	1.05801	1.16739	1.0588	1.13847	1.2318	1.50893	1.25453	1.4994	1.02709	1.11682	1.03725	1.13763	1.05793	1.14648	1.04886	1.08607	1.11816	1.41503	1.14528	1.40635	1.3416	1.3968	1.28798	1.33153	1.02709	1.11682	1.03725	1.13763	0.964999	1.0652	0.945915	1.02174	1.10032	1.3168	1.14363	1.37687	1.20729	1.29634	1.20418	1.44658
	159.184	1.03836	1.21353	1.06203	1.30136	1.16768	1.46311	1.17391	1.37691	1.06293	1.16946	1.0546	1.1352	1.22878	1.51639	1.25846	1.49639	1.02902	1.11121	1.03546	1.13805	1.05754	1.14898	1.04158	1.09246	1.12163	1.41793	1.14474	1.41537	1.33451	1.40178	1.29615	1.33762	1.02902	1.11121	1.03546	1.13805	0.958214	1.07236	0.947314	1.02037	1.09075	1.31875	1.14078	1.3746	1.21164	1.29503	1.20417	1.4465
	163.408	1.03694	1.21151	1.06544	1.29528	1.1665	1.46768	1.17801	1.38502	1.06302	1.16617	1.04973	1.14267	1.22756	1.51787	1.2605	1.50562	1.03374	1.11196	1.03889	1.13006	1.0553	1.14685	1.03871	1.10334	1.12399	1.41559	1.14859	1.41626	1.33714	1.4071	1.29278	1.34225	1.03374	1.11196	1.03889	1.13006	0.962478	1.07486	0.950831	1.02926	1.08768	1.31855	1.13837	1.37357	1.2225	1.30181	1.21448	1.43732
	167.658	1.03547	1.20649	1.05829	1.29594	1.17094	1.46697	1.175	1.38696	1.06376	1.17775	1.04874	1.14828	1.22418	1.52115	1.26657	1.51233	1.03548	1.11429	1.03686	1.13502	1.05972	1.14742	1.04047	1.10839	1.12549	1.41433	1.15249	1.42979	1.32951	1.40464	1.29532	1.34406	1.03548	1.11429	1.03686	1.13502	0.962048	1.07122	0.953275	1.03385	1.0993	1.32037	1.13475	1.38191	1.22199	1.29525	1.21775	1.43084
	171.933	1.04363	1.20325	1.05972	1.30343	1.16786	1.46928	1.17391	1.38528	1.07174	1.18516	1.0493	1.14741	1.21063	1.52903	1.26294	1.51622	1.04095	1.11697	1.03129	1.13612	1.06207	1.1462	1.0389	1.10839	1.12943	1.40713	1.15156	1.4316	1.33469	1.41008	1.29494	1.33964	1.04095	1.11697	1.03129	1.13612	0.956175	1.07057	0.950151	1.03682	1.10345	1.32356	1.13552	1.37633	1.21952	1.29137	1.22187	1.43827
	176.157	1.05064	1.20831	1.05366	1.31627	1.16283	1.47294	1.178	1.38995	1.06856	1.19266	1.05173	1.14983	1.21134	1.52466	1.26085	1.51426	1.04785	1.11729	1.02937	1.13052	1.07433	1.1478	1.04075	1.11833	1.12469	1.40789	1.15555	1.42756	1.34468	1.41565	1.29416	1.33353	1.04785	1.11729	1.02937	1.13052	0.947895	1.06729	0.957772	1.03371	1.11402	1.31562	1.13366	1.37854	1.22024	1.30716	1.22237	1.43123
	180.381	1.05842	1.21346	1.04534	1.31569	1.16872	1.47724	1.18204	1.39377	1.07423	1.2026	1.05449	1.1529	1.2167	1.52512	1.25693	1.51854	1.05362	1.11726	1.02319	1.12757	1.08095	1.15278	1.04192	1.11297	1.12128	1.41155	1.16632	1.42476	1.34895	1.42161	1.29869	1.33411	1.05362	1.11726	1.02319	1.12757	0.951129	1.068	0.959952	1.02561	1.10816	1.3179	1.13583	1.36863	1.22256	1.31851	1.22642	1.43562
	184.656	1.06161	1.20923	1.04564	1.3222	1.16737	1.47425	1.17494	1.41353	1.07166	1.20675	1.05127	1.15112	1.21431	1.5294	1.26358	1.52595	1.04601	1.12031	1.0294	1.12932	1.0872	1.15786	1.05364	1.10988	1.11988	1.41027	1.17657	1.43347	1.34985	1.42679	1.2939	1.33772	1.04601	1.12031	1.0294	1.12932	0.946325	1.06525	0.958827	1.03458	1.12183	1.31315	1.13819	1.37481	1.2211	1.31911	1.22927	1.43819
	188.906	1.05869	1.21011	1.04801	1.33714	1.16874	1.47371	1.18505	1.42469	1.0696	1.21623	1.0586	1.15836	1.21533	1.52459	1.2673	1.52823	1.04208	1.12886	1.03642	1.12744	1.09052	1.16332	1.06871	1.10357	1.12433	1.41015	1.18333	1.44311	1.35428	1.43596	1.29092	1.33745	1.04208	1.12886	1.03642	1.12744	0.945227	1.06134	0.963146	1.03866	1.13153	1.30674	1.13995	1.37537	1.2302	1.3246	1.22983	1.43611
	193.155	1.06139	1.217	1.04969	1.34346	1.17716	1.48135	1.18	1.42658	1.0663	1.23248	1.06216	1.16719	1.21934	1.53324	1.2692	1.52699	1.04457	1.13686	1.03774	1.13598	1.09679	1.16288	1.07314	1.10312	1.12958	1.42404	1.18258	1.45714	1.35485	1.43936	1.29306	1.34177	1.04457	1.13686	1.03774	1.13598	0.937595	1.06221	0.957677	1.04043	1.13698	1.3237	1.14874	1.37994	1.2248	1.32009	1.22988	1.4425
	197.405	1.06594	1.21705	1.05811	1.35068	1.17757	1.48554	1.18023	1.42685	1.06375	1.23243	1.06087	1.17241	1.21915	1.53039	1.2671	1.51953	1.04844	1.14668	1.04945	1.14328	1.09017	1.17114	1.08292	1.11421	1.12961	1.44382	1.18354	1.45505	1.35518	1.44792	1.29354	1.35245	1.04844	1.14668	1.04945	1.14328	0.937719	1.06256	0.956521	1.03928	1.125	1.318	1.15497	1.38228	1.2193	1.33213	1.22748	1.45259
	201.655	1.06159	1.21374	1.06187	1.35022	1.18608	1.4854	1.18015	1.43671	1.06161	1.24059	1.06227	1.17778	1.23174	1.53333	1.26595	1.51896	1.05607	1.14644	1.0583	1.15304	1.08733	1.17851	1.0835	1.1198	1.14089	1.46768	1.19312	1.4665	1.36009	1.45812	1.2912	1.3608	1.05607	1.14644	1.0583	1.15304	0.94404	1.06974	0.954913	1.03123	1.11935	1.3205	1.16145	1.3823	1.22753	1.34019	1.23624	1.44997
	205.904	1.05848	1.22357	1.06784	1.35207	1.19187	1.49158	1.18667	1.44656	1.0655	1.24931	1.06114	1.18908	1.23722	1.54063	1.27197	1.52397	1.0579	1.15476	1.05461	1.15536	1.08605	1.18724	1.08942	1.11766	1.14672	1.46639	1.19508	1.48123	1.35684	1.45882	1.29828	1.36901	1.0579	1.15476	1.05461	1.15536	0.950085	1.07863	0.94625	1.02798	1.1118	1.32675	1.16528	1.38724	1.23175	1.34137	1.24992	1.46027
	210.154	1.06084	1.23039	1.07359	1.36118	1.19354	1.49509	1.18726	1.44709	1.06249	1.25972	1.06666	1.19594	1.23174	1.54869	1.27123	1.52271	1.05165	1.17331	1.06756	1.16179	1.08613	1.19522	1.0922	1.12865	1.15388	1.47402	1.19583	1.48608	1.35762	1.47034	1.30236	1.39145	1.05165	1.17331	1.06756	1.16179	0.949727	1.08101	0.946855	1.03765	1.11685	1.33222	1.1659	1.39661	1.23508	1.354	1.25758	1.47002
	214.403	1.0695	1.24417	1.08372	1.36382	1.20925	1.51201	1.19621	1.43929	1.07344	1.2726	1.069	1.20531	1.23881	1.56194	1.26819	1.52505	1.05495	1.18474	1.06388	1.16955	1.0877	1.20685	1.08997	1.13887	1.15641	1.4824	1.20035	1.48875	1.36195	1.48163	1.30001	1.39839	1.05495	1.18474	1.06388	1.16955	0.956954	1.0833	0.944626	1.03588	1.11363	1.33441	1.16077	1.40368	1.2448	1.37074	1.25868	1.47794
	218.653	1.07712	1.25238	1.08521	1.34991	1.21446	1.52585	1.20673	1.44611	1.07934	1.27937	1.06934	1.21461	1.2375	1.57236	1.26919	1.529	1.06422	1.1887	1.06551	1.17541	1.09172	1.21337	1.08699	1.14654	1.16301	1.49245	1.20735	1.4883	1.36415	1.4948	1.3024	1.40525	1.06422	1.1887	1.06551	1.17541	0.959247	1.08538	0.939563	1.0288	1.10544	1.34881	1.16558	1.42234	1.24035	1.38924	1.26261	1.48964
	222.877	1.08082	1.24971	1.08652	1.34643	1.21486	1.52442	1.21307	1.44591	1.08196	1.28008	1.07567	1.2263	1.23602	1.57482	1.27322	1.53186	1.06162	1.19534	1.07492	1.18608	1.09721	1.22622	1.09022	1.15098	1.16021	1.49336	1.21317	1.49589	1.36843	1.50226	1.30255	1.41811	1.06162	1.19534	1.07492	1.18608	0.961457	1.08643	0.942243	1.0228	1.09641	1.3477	1.16085	1.42137	1.25178	1.40925	1.26288	1.5061
	227.127	1.08072	1.26883	1.08534	1.3579	1.22497	1.53567	1.21201	1.45496	1.09112	1.2941	1.07988	1.23933	1.23492	1.58302	1.27739	1.53737	1.06638	1.20945	1.06739	1.18555	1.10638	1.22885	1.08763	1.14796	1.17531	1.49158	1.22012	1.51439	1.37777	1.50818	1.30436	1.41829	1.06638	1.20945	1.06739	1.18555	0.962985	1.08708	0.943605	1.0201	1.10443	1.36053	1.16299	1.42341	1.26741	1.40949	1.27184	1.50913
	231.376	1.0848	1.28482	1.089	1.36986	1.22681	1.54241	1.21583	1.4566	1.09023	1.30585	1.08647	1.25573	1.2346	1.58726	1.28631	1.54371	1.06734	1.2236	1.06551	1.1911	1.10817	1.22755	1.08976	1.1558	1.17347	1.49012	1.22367	1.51569	1.37505	1.50928	1.31379	1.43132	1.06734	1.2236	1.06551	1.1911	0.956303	1.08537	0.947459	1.02167	1.10469	1.37763	1.15958	1.43348	1.26018	1.41831	1.27212	1.52733
	235.626	1.08703	1.28358	1.08641	1.37635	1.23615	1.55762	1.21368	1.46669	1.08981	1.31235	1.08898	1.26784	1.2322	1.59212	1.28551	1.54782	1.07099	1.22738	1.06603	1.20543	1.1163	1.23406	1.09982	1.16635	1.17164	1.49497	1.23134	1.51153	1.37923	1.51844	1.31888	1.44675	1.07099	1.22738	1.06603	1.20543	0.951892	1.08185	0.947026	1.02464	1.10989	1.38704	1.15411	1.44225	1.25984	1.43017	1.27467	1.53464
	239.875	1.08631	1.2826	1.09172	1.37973	1.24266	1.56897	1.21944	1.47192	1.09769	1.31872	1.08897	1.27319	1.23271	1.59038	1.29461	1.55525	1.07453	1.23106	1.06103	1.22153	1.11902	1.24438	1.10325	1.17051	1.17215	1.50214	1.2328	1.52546	1.37996	1.51896	1.31418	1.44611	1.07453	1.23106	1.06103	1.22153	0.954743	1.08605	0.943054	1.02248	1.10861	1.38973	1.16024	1.44786	1.26097	1.43843	1.27058	1.54632
	244.099	1.07974	1.26944	1.08892	1.39609	1.24673	1.56768	1.22608	1.47942	1.09427	1.3328	1.08869	1.29027	1.23767	1.59611	1.29338	1.56377	1.08111	1.24171	1.06453	1.23107	1.12048	1.24704	1.0996	1.17172	1.17433	1.51346	1.23858	1.54082	1.38904	1.52698	1.32519	1.4508	1.08111	1.24171	1.06453	1.23107	0.953849	1.09143	0.945383	1.02014	1.11332	1.4025	1.16434	1.44237	1.26386	1.43949	1.27497	1.55283
	248.375	1.07675	1.27282	1.08713	1.40969	1.25326	1.57246	1.22487	1.48288	1.09141	1.34826	1.0919	1.30213	1.23803	1.6077	1.29646	1.56949	1.07896	1.25352	1.06438	1.24206	1.12563	1.24961	1.09968	1.18081	1.17628	1.50909	1.2346	1.53307	1.38898	1.53345	1.32764	1.45775	1.07896	1.25352	1.06438	1.24206	0.958386	1.09236	0.946229	1.0168	1.11926	1.40002	1.16484	1.43297	1.26556	1.44282	1.28344	1.56631
	252.599	1.06954	1.28029	1.09176	1.42709	1.25763	1.59041	1.23491	1.48969	1.09372	1.36497	1.09527	1.30411	1.23933	1.61056	1.29281	1.57859	1.08652	1.25562	1.06327	1.24681	1.12076	1.25111	1.10221	1.18426	1.18303	1.51131	1.24315	1.53074	1.39889	1.53064	1.33508	1.46015	1.08652	1.25562	1.06327	1.24681	0.961983	1.08594	0.945951	1.02058	1.12383	1.39775	1.17078	1.45205	1.27094	1.45064	1.29851	1.55855
	256.848	1.0693	1.26853	1.09637	1.42082	1.26649	1.58619	1.24552	1.49512	1.08631	1.37152	1.09588	1.30775	1.24154	1.60396	1.2954	1.58692	1.08643	1.2515	1.06976	1.25425	1.12995	1.26044	1.10668	1.18385	1.17574	1.51895	1.25259	1.52745	1.39811	1.53496	1.33727	1.4721	1.08643	1.2515	1.06976	1.25425	0.964283	1.08999	0.945837	1.02484	1.11938	1.39298	1.17037	1.45568	1.27436	1.46479	1.30923	1.57348
	261.098	1.07118	1.27111	1.09491	1.42037	1.2758	1.5913	1.25256	1.49675	1.08644	1.37476	1.09741	1.31634	1.24367	1.60252	1.29296	1.59652	1.0917	1.25826	1.06815	1.26639	1.13685	1.27344	1.11	1.18366	1.17304	1.51865	1.25216	1.5319	1.40703	1.53492	1.34616	1.47114	1.0917	1.25826	1.06815	1.26639	0.97438	1.09254	0.947563	1.02984	1.12525	1.38107	1.17627	1.45076	1.28472	1.47434	1.30866	1.57449
	265.347	1.06887	1.27235	1.10431	1.42193	1.2737	1.58665	1.25971	1.49415	1.08849	1.38417	1.10091	1.33176	1.24314	1.60065	1.29257	1.59385	1.10076	1.26797	1.07142	1.27316	1.13715	1.27628	1.09841	1.18348	1.17997	1.52661	1.247	1.5366	1.40955	1.53459	1.34098	1.47281	1.10076	1.26797	1.07142	1.27316	0.97348	1.09698	0.94545	1.03434	1.12541	1.3692	1.17889	1.45458	1.29111	1.48046	1.31461	1.58433
	269.597	1.07117	1.26943	1.10616	1.41633	1.27623	1.58104	1.2616	1.50702	1.09042	1.39805	1.10348	1.34173	1.25136	1.60484	1.28929	1.59279	1.10676	1.27404	1.07672	1.27841	1.14001	1.28187	1.09938	1.18773	1.17331	1.53144	1.24942	1.53453	1.41868	1.53348	1.34566	1.47465	1.10676	1.27404	1.07672	1.27841	0.969591	1.09871	0.949198	1.03762	1.12646	1.37281	1.17617	1.45144	1.29553	1.47918	1.32007	1.57743
	273.847	1.07761	1.28951	1.10088	1.41622	1.27619	1.59115	1.26774	1.50697	1.09654	1.40477	1.10742	1.3456	1.25584	1.60176	1.29348	1.59774	1.10958	1.2735	1.0868	1.28285	1.14326	1.28423	1.11035	1.18561	1.17482	1.52906	1.24402	1.52342	1.42146	1.52477	1.3447	1.48361	1.10958	1.2735	1.0868	1.28285	0.96303	1.08134	0.955447	1.03571	1.12403	1.37289	1.18056	1.46376	1.29211	1.491	1.32591	1.57956
	278.096	1.08074	1.28706	1.10477	1.40755	1.28144	1.59764	1.27337	1.50286	1.09889	1.40539	1.10538	1.35263	1.25727	1.60282	1.29813	1.59805	1.11145	1.27416	1.09634	1.28768	1.13972	1.29426	1.11127	1.18187	1.17449	1.53272	1.2461	1.5354	1.44192	1.51168	1.34362	1.49325	1.11145	1.27416	1.09634	1.28768	0.96396	1.07751	0.95704	1.03584	1.13027	1.37327	1.18944	1.46491	1.29855	1.50229	1.33308	1.58873
	282.346	1.09257	1.28824	1.10177	1.39774	1.28034	1.59618	1.27879	1.50808	1.10623	1.41718	1.09981	1.35604	1.26004	1.60484	1.29846	1.59409	1.11738	1.28676	1.09505	1.29544	1.14152	1.30512	1.10997	1.18952	1.17554	1.54265	1.24427	1.52967	1.44249	1.51289	1.34385	1.48917	1.11738	1.28676	1.09505	1.29544	0.963258	1.07786	0.959535	1.03679	1.13384	1.38094	1.19827	1.45789	1.28789	1.50355	1.33272	1.60326
	286.57	1.09675	1.29409	1.09866	1.40805	1.27342	1.60189	1.28881	1.51047	1.1126	1.42543	1.10604	1.36596	1.26393	1.61185	1.29863	1.59691	1.12607	1.29617	1.09749	1.30581	1.13735	1.30701	1.11209	1.19653	1.18177	1.52961	1.24171	1.52466	1.44577	1.50535	1.34791	1.48689	1.12607	1.29617	1.09749	1.30581	0.961185	1.08105	0.959468	1.0377	1.13542	1.38778	1.20012	1.45456	1.28928	1.50639	1.33053	1.60203
	290.819	1.10117	1.2892	1.0969	1.40942	1.26726	1.60206	1.28854	1.50851	1.115	1.42825	1.10557	1.36514	1.26678	1.61161	1.30721	1.59644	1.124	1.30299	1.10237	1.30418	1.13613	1.31333	1.10888	1.19928	1.1845	1.52141	1.24438	1.52286	1.44364	1.51104	1.33704	1.49594	1.124	1.30299	1.10237	1.30418	0.957357	1.07948	0.956964	1.04172	1.13565	1.39259	1.19856	1.45939	1.28849	1.51662	1.33198	1.60778
	295.018	1.10902	1.28534	1.09078	1.40153	1.27419	1.59353	1.29309	1.50649	1.11284	1.43337	1.10721	1.35859	1.28453	1.62567	1.30916	1.60807	1.11696	1.30049	1.10896	1.30621	1.13217	1.30829	1.11645	1.20291	1.18842	1.51661	1.24964	1.52273	1.45106	1.50859	1.33829	1.49835	1.11696	1.30049	1.10896	1.30621	0.958918	1.07708	0.960778	1.04056	1.13479	1.40296	1.20404	1.46401	1.29878	1.51857	1.33195	1.62222
	299.216	1.11109	1.29024	1.09018	1.41457	1.27405	1.59326	1.29928	1.50284	1.114	1.43666	1.10927	1.366	1.28837	1.62991	1.3125	1.622	1.11781	1.29956	1.11491	1.30879	1.13734	1.29805	1.11441	1.20409	1.19697	1.50761	1.24398	1.51938	1.44134	1.50865	1.34156	1.50233	1.11781	1.29956	1.11491	1.30879	0.957488	1.07414	0.951863	1.03776	1.13982	1.40194	1.20911	1.47727	1.30284	1.51707	1.33532	1.62751
	303.415	1.1138	1.28371	1.09812	1.40998	1.26833	1.58742	1.29719	1.51041	1.11466	1.43383	1.11065	1.36735	1.28175	1.63284	1.31282	1.62749	1.11587	1.29563	1.10772	1.30892	1.14081	1.30284	1.10823	1.20868	1.20161	1.50487	1.25367	1.52604	1.44472	1.50084	1.34334	1.49881	1.11587	1.29563	1.10772	1.30892	0.959181	1.08383	0.944696	1.04243	1.14108	1.40186	1.21249	1.47465	1.30304	1.52826	1.34176	1.63715
	307.613	1.1149	1.2868	1.10018	1.4187	1.26834	1.57924	1.30129	1.51099	1.11754	1.43796	1.11653	1.36771	1.28795	1.63921	1.31305	1.63514	1.11523	1.30328	1.09547	1.32619	1.14988	1.29898	1.10903	1.20956	1.20181	1.51145	1.25532	1.53807	1.4311	1.50162	1.35148	1.5006	1.11523	1.30328	1.09547	1.32619	0.956114	1.0851	0.941722	1.05794	1.13959	1.40315	1.21385	1.4865	1.30107	1.52552	1.33729	1.63581
	311.863	1.11265	1.28358	1.10531	1.4336	1.27411	1.57729	1.30937	1.5115	1.11897	1.43579	1.12004	1.37408	1.28564	1.64154	1.31376	1.64873	1.11065	1.29172	1.10806	1.3282	1.14824	1.30116	1.10739	1.20674	1.20228	1.49775	1.26012	1.53267	1.42212	1.50484	1.35099	1.50296	1.11065	1.29172	1.10806	1.3282	0.955001	1.09155	0.935413	1.05915	1.14099	1.40849	1.2146	1.48507	1.30707	1.52592	1.33375	1.6395
	316.061	1.10512	1.27917	1.11204	1.43254	1.28231	1.58355	1.30631	1.50548	1.12453	1.44391	1.11008	1.36866	1.28153	1.64853	1.3181	1.65342	1.10991	1.28779	1.10929	1.33035	1.15251	1.30374	1.10708	1.21418	1.21036	1.50342	1.26033	1.54496	1.42357	1.5105	1.34788	1.50208	1.10991	1.28779	1.10929	1.33035	0.956461	1.09526	0.92826	1.05407	1.1404	1.41864	1.21787	1.48756	1.29985	1.53365	1.33405	1.64102
	320.285	1.10108	1.28357	1.11574	1.43916	1.28406	1.58957	1.3142	1.50768	1.1302	1.4483	1.11144	1.37412	1.28082	1.65782	1.31587	1.6614	1.11283	1.28948	1.11376	1.33043	1.15644	1.29319	1.11957	1.21837	1.21448	1.50452	1.26755	1.54873	1.43627	1.51216	1.35514	1.50153	1.11283	1.28948	1.11376	1.33043	0.951388	1.10056	0.925135	1.04507	1.13641	1.41974	1.21823	1.51012	1.30694	1.53891	1.33722	1.63959
	324.535	1.10175	1.29148	1.12344	1.44286	1.27955	1.60334	1.3164	1.51496	1.13481	1.45529	1.1146	1.3729	1.26888	1.65481	1.31601	1.66554	1.11242	1.30121	1.11153	1.33678	1.16165	1.30794	1.12146	1.22475	1.22314	1.5091	1.27461	1.54501	1.43606	1.51535	1.3642	1.49566	1.11242	1.30121	1.11153	1.33678	0.950398	1.1051	0.925785	1.04599	1.13722	1.41522	1.22078	1.51066	1.31132	1.5456	1.33547	1.63404
	328.784	1.10309	1.29107	1.12244	1.43511	1.28342	1.61387	1.3192	1.52111	1.13199	1.45295	1.11152	1.37156	1.269	1.65945	1.31579	1.66063	1.12361	1.30476	1.10663	1.33455	1.16434	1.30751	1.12678	1.22773	1.21988	1.50644	1.27809	1.54504	1.445	1.51567	1.36554	1.4968	1.12361	1.30476	1.10663	1.33455	0.952142	1.10579	0.933453	1.04203	1.13996	1.4139	1.2202	1.51455	1.31465	1.5542	1.3395	1.64705
	332.983	1.10577	1.29213	1.12697	1.43069	1.28906	1.617	1.31907	1.52119	1.13339	1.45789	1.11112	1.37476	1.27355	1.66898	1.32478	1.65631	1.12877	1.31426	1.11859	1.34586	1.16804	1.30411	1.12764	1.23068	1.22121	1.51287	1.27384	1.53685	1.45228	1.52646	1.36262	1.49928	1.12877	1.31426	1.11859	1.34586	0.96036	1.11825	0.928768	1.04266	1.13524	1.418	1.21914	1.50658	1.32482	1.54435	1.33749	1.64549
	337.181	1.10844	1.29516	1.12459	1.42225	1.28424	1.62464	1.32145	1.52981	1.14183	1.45756	1.11109	1.37819	1.27724	1.6624	1.32636	1.64916	1.13534	1.31767	1.13143	1.33027	1.17334	1.30511	1.12743	1.22841	1.22145	1.50121	1.27166	1.52599	1.45364	1.53014	1.363	1.49304	1.13534	1.31767	1.13143	1.33027	0.960163	1.12884	0.936933	1.03665	1.13026	1.4235	1.2145	1.49437	1.32344	1.54678	1.34001	1.64473
	341.405	1.11634	1.30157	1.12509	1.41558	1.2872	1.62417	1.31603	1.53019	1.13879	1.45486	1.10867	1.37988	1.28083	1.66485	1.33231	1.64848	1.13884	1.31947	1.13032	1.334	1.17731	1.29919	1.13203	1.22788	1.22306	1.50733	1.2653	1.53979	1.45502	1.53476	1.36748	1.49754	1.13884	1.31947	1.13032	1.334	0.957936	1.12913	0.945672	1.03776	1.12578	1.41676	1.20705	1.49394	1.32807	1.55689	1.34283	1.64602
	345.655	1.11758	1.3135	1.12047	1.41118	1.29029	1.62549	1.32203	1.53879	1.14063	1.44262	1.12241	1.38575	1.28242	1.66447	1.33536	1.6568	1.14304	1.31584	1.13189	1.33906	1.17446	1.29702	1.13132	1.22475	1.21233	1.51293	1.26464	1.53445	1.45516	1.54234	1.37366	1.50677	1.14304	1.31584	1.13189	1.33906	0.957402	1.12988	0.94445	1.03848	1.1279	1.40922	1.20719	1.49617	1.32952	1.55257	1.34834	1.64849
	349.879	1.12194	1.3134	1.11955	1.40264	1.29783	1.62527	1.32245	1.54512	1.14167	1.43935	1.13179	1.37969	1.2857	1.66645	1.33801	1.65032	1.14322	1.31043	1.13052	1.33912	1.17855	1.30863	1.12088	1.22997	1.20181	1.52017	1.2508	1.53179	1.45037	1.53402	1.37592	1.50403	1.14322	1.31043	1.13052	1.33912	0.96352	1.12912	0.94431	1.04488	1.12898	1.40263	1.21686	1.47739	1.33443	1.53546	1.33958	1.65736
	354.128	1.12453	1.30416	1.11496	1.40618	1.30957	1.61962	1.32475	1.54784	1.14608	1.43356	1.13485	1.3875	1.29256	1.66145	1.34685	1.65374	1.14754	1.29955	1.1283	1.33414	1.17676	1.3049	1.11339	1.22583	1.19029	1.52193	1.24325	1.54143	1.45203	1.52344	1.37498	1.49918	1.14754	1.29955	1.1283	1.33414	0.965858	1.12607	0.938552	1.04305	1.13431	1.40437	1.21285	1.47918	1.32379	1.52175	1.34374	1.6576
	358.352	1.13211	1.3088	1.12291	1.40739	1.30451	1.60713	1.32341	1.54114	1.15127	1.43728	1.14177	1.38218	1.2897	1.66236	1.34978	1.65863	1.14443	1.28649	1.13261	1.33833	1.17183	1.31119	1.10877	1.2321	1.19371	1.52744	1.25063	1.54127	1.45339	1.52893	1.37477	1.4966	1.14443	1.28649	1.13261	1.33833	0.964824	1.13422	0.94137	1.05155	1.13464	1.40292	1.21209	1.47263	1.32426	1.51143	1.34129	1.64826
	362.576	1.13075	1.3075	1.12005	1.40443	1.29962	1.60117	1.3331	1.54139	1.15142	1.43314	1.14403	1.3714	1.29462	1.65174	1.35136	1.66464	1.14694	1.28438	1.12245	1.33054	1.16969	1.31683	1.11086	1.23902	1.19585	1.52278	1.258	1.53812	1.44455	1.53086	1.38325	1.49579	1.14694	1.28438	1.12245	1.33054	0.961805	1.12528	0.945151	1.04579	1.14654	1.4072	1.21985	1.47787	1.31432	1.51207	1.34088	1.64793
	366.826	1.12998	1.30873	1.12512	1.41213	1.30547	1.59818	1.32748	1.5489	1.14496	1.43487	1.14727	1.36935	1.29016	1.65972	1.35555	1.67159	1.1506	1.27466	1.11695	1.341	1.1609	1.31824	1.11552	1.24951	1.19953	1.52937	1.25786	1.53906	1.45422	1.53538	1.38084	1.4923	1.1506	1.27466	1.11695	1.341	0.967463	1.11816	0.942333	1.04247	1.15235	1.40634	1.21664	1.48331	1.31935	1.50749	1.34431	1.64949
	371.075	1.1169	1.30922	1.12479	1.41118	1.29863	1.5985	1.3184	1.55834	1.15152	1.43976	1.15648	1.37282	1.2928	1.66051	1.35495	1.67069	1.14579	1.28485	1.11973	1.33512	1.16502	1.31998	1.12098	1.25646	1.19506	1.5255	1.26099	1.53179	1.45674	1.52556	1.38953	1.48984	1.14579	1.28485	1.11973	1.33512	0.968962	1.12622	0.938783	1.04138	1.15791	1.40287	1.21321	1.48204	1.32232	1.49929	1.34838	1.64371
	375.299	1.12346	1.29217	1.12532	1.41794	1.28965	1.59189	1.31888	1.55436	1.15269	1.44782	1.14902	1.37369	1.297	1.6701	1.36049	1.66314	1.1367	1.28836	1.12071	1.3264	1.17128	1.3316	1.1174	1.25324	1.19274	1.52126	1.26935	1.52942	1.46687	1.52188	1.39014	1.49345	1.1367	1.28836	1.12071	1.3264	0.973649	1.12837	0.945571	1.03877	1.15984	1.40078	1.21247	1.49334	1.32593	1.49696	1.34481	1.64983
	379.549	1.11836	1.29202	1.11977	1.42549	1.2787	1.59995	1.31059	1.55552	1.15645	1.44893	1.14562	1.37509	1.30095	1.66442	1.35692	1.66036	1.1339	1.28823	1.13055	1.33188	1.16803	1.32336	1.11315	1.24554	1.19896	1.52628	1.27911	1.51582	1.46697	1.52766	1.39129	1.49756	1.1339	1.28823	1.13055	1.33188	0.970828	1.12664	0.951953	1.04195	1.16629	1.39604	1.19974	1.49242	1.32522	1.50394	1.3515	1.64572
	383.799	1.11452	1.29226	1.12176	1.42853	1.26936	1.60497	1.30655	1.55218	1.15813	1.45209	1.14248	1.37012	1.30134	1.67958	1.35007	1.66724	1.13418	1.28772	1.13327	1.33514	1.16899	1.32581	1.11831	1.24677	1.20273	1.52451	1.2813	1.51306	1.46818	1.53735	1.38784	1.50877	1.13418	1.28772	1.13327	1.33514	0.968503	1.13327	0.959073	1.04777	1.15334	1.39887	1.20803	1.4863	1.32716	1.51127	1.35306	1.64793
	388.023	1.11539	1.28721	1.11347	1.43192	1.27381	1.61691	1.29872	1.55777	1.1584	1.45417	1.14239	1.37999	1.30714	1.68114	1.3519	1.66707	1.12677	1.29541	1.13721	1.33338	1.16925	1.3266	1.11925	1.25293	1.20761	1.5152	1.28267	1.51668	1.47129	1.53038	1.38587	1.50666	1.12677	1.29541	1.13721	1.33338	0.966278	1.13122	0.952012	1.04671	1.1415	1.40288	1.20494	1.4849	1.32382	1.51383	1.36085	1.64793
	392.298	1.11393	1.28501	1.12062	1.43878	1.28178	1.61948	1.29308	1.55472	1.1597	1.45764	1.14133	1.38745	1.30331	1.68051	1.3511	1.6656	1.12496	1.29382	1.14259	1.33532	1.16662	1.31899	1.12385	1.24654	1.20653	1.51646	1.27537	1.51749	1.47068	1.5322	1.38438	1.50381	1.12496	1.29382	1.14259	1.33532	0.960993	1.13793	0.957642	1.05211	1.13554	1.3919	1.20264	1.48206	1.33545	1.51525	1.3622	1.64596
	396.522	1.11178	1.28917	1.12602	1.44028	1.28198	1.61925	1.28907	1.54603	1.15893	1.45544	1.14543	1.38741	1.30927	1.66387	1.35154	1.65993	1.12025	1.3007	1.15426	1.33241	1.16844	1.31549	1.12534	1.24224	1.20128	1.51634	1.27272	1.51679	1.45971	1.52788	1.38491	1.51468	1.12025	1.3007	1.15426	1.33241	0.955799	1.13936	0.955273	1.06104	1.13512	1.37838	1.20888	1.48285	1.33013	1.52229	1.36198	1.65184
	400.797	1.11561	1.29345	1.12267	1.44341	1.28522	1.5999	1.28803	1.54028	1.15324	1.44457	1.14221	1.3854	1.30514	1.65678	1.35324	1.66604	1.12204	1.29362	1.14978	1.33679	1.16893	1.31308	1.11551	1.24236	1.20273	1.51494	1.27799	1.51645	1.46601	1.53183	1.37556	1.52281	1.12204	1.29362	1.14978	1.33679	0.959917	1.13311	0.957799	1.05853	1.13667	1.37945	1.20878	1.49383	1.32243	1.52104	1.3512	1.65638
	404.995	1.11527	1.30363	1.12091	1.44846	1.28882	1.60611	1.2876	1.54126	1.15417	1.43228	1.14346	1.38172	1.297	1.65308	1.34552	1.66997	1.12595	1.29689	1.1559	1.3407	1.16427	1.29835	1.11564	1.24807	1.20609	1.52228	1.2686	1.51615	1.45699	1.53791	1.37456	1.5188	1.12595	1.29689	1.1559	1.3407	0.961464	1.1288	0.960938	1.07038	1.13714	1.38676	1.20652	1.4882	1.32059	1.51921	1.34418	1.6525
	409.271	1.12114	1.30021	1.12678	1.437	1.3005	1.59636	1.29796	1.53669	1.15235	1.42251	1.14098	1.38301	1.29683	1.66258	1.35134	1.66764	1.13521	1.29898	1.14573	1.33069	1.16183	1.30095	1.1292	1.25528	1.20696	1.52123	1.26982	1.5305	1.45595	1.52989	1.37376	1.52297	1.13521	1.29898	1.14573	1.33069	0.959461	1.12863	0.954584	1.06833	1.12971	1.39155	1.21082	1.49915	1.30866	1.51575	1.34481	1.65719
	413.52	1.12493	1.30972	1.12236	1.43279	1.30521	1.59126	1.29906	1.5333	1.15208	1.41231	1.14438	1.38419	1.28883	1.65077	1.35987	1.6486	1.13207	1.29679	1.14723	1.31763	1.16114	1.29084	1.12775	1.24904	1.20057	1.51402	1.27151	1.53186	1.45209	1.53417	1.37395	1.51851	1.13207	1.29679	1.14723	1.31763	0.966606	1.12321	0.953783	1.06055	1.1358	1.39006	1.20907	1.50157	1.31435	1.52034	1.3391	1.6519
	417.77	1.11146	1.31133	1.12396	1.42847	1.30578	1.5947	1.31208	1.5245	1.15924	1.40568	1.14677	1.38361	1.28061	1.65146	1.35999	1.63952	1.1285	1.29867	1.1367	1.30967	1.16378	1.29691	1.13077	1.23406	1.20083	1.52327	1.26496	1.53436	1.45481	1.54132	1.38281	1.52662	1.1285	1.29867	1.1367	1.30967	0.969728	1.12088	0.956757	1.06281	1.14716	1.38976	1.20765	1.49842	1.31049	1.53061	1.32983	1.65336
	421.994	1.10862	1.31291	1.11597	1.42278	1.30208	1.59076	1.30939	1.51949	1.16315	1.40105	1.15054	1.38745	1.2791	1.66142	1.35682	1.64392	1.12785	1.28874	1.13485	1.30265	1.16433	1.29514	1.12288	1.23704	1.20251	1.52469	1.26589	1.54318	1.45401	1.54819	1.38043	1.52967	1.12785	1.28874	1.13485	1.30265	0.976818	1.1138	0.951124	1.06409	1.14761	1.38816	1.21266	1.50706	1.30943	1.53537	1.32614	1.65769
	426.243	1.11611	1.30952	1.10944	1.41733	1.30086	1.58344	1.31606	1.52803	1.16406	1.39444	1.14626	1.38822	1.28374	1.68476	1.35537	1.65099	1.13717	1.28097	1.12155	1.29896	1.16637	1.29197	1.11666	1.23489	1.2044	1.5243	1.26459	1.54291	1.45047	1.55288	1.38087	1.53407	1.13717	1.28097	1.12155	1.29896	0.977959	1.11387	0.951787	1.05886	1.14146	1.38793	1.20881	1.51522	1.30843	1.5282	1.32703	1.65123
	430.467	1.11947	1.30929	1.11264	1.40234	1.30571	1.59977	1.31875	1.52856	1.17044	1.39859	1.148	1.38131	1.28559	1.68979	1.36308	1.64148	1.14524	1.28686	1.1186	1.28604	1.16105	1.29407	1.12042	1.23008	1.21255	1.52992	1.26294	1.54335	1.44307	1.54828	1.38952	1.53281	1.14524	1.28686	1.1186	1.28604	0.981636	1.11319	0.948194	1.05926	1.12508	1.38588	1.21333	1.50837	1.31664	1.52355	1.32245	1.64539
	434.717	1.1171	1.30695	1.12756	1.39371	1.30177	1.59737	1.31534	1.53433	1.17177	1.40105	1.15809	1.3773	1.29221	1.69285	1.36174	1.63718	1.14329	1.28093	1.11331	1.28872	1.15702	1.2988	1.1135	1.21814	1.20312	1.51861	1.26468	1.54773	1.44849	1.54568	1.3955	1.52493	1.14329	1.28093	1.11331	1.28872	0.986138	1.11621	0.942206	1.05041	1.12334	1.37495	1.21656	1.51019	1.31854	1.51922	1.32586	1.64293
	438.992	1.10867	1.30512	1.12917	1.40682	1.28912	1.59748	1.31577	1.54094	1.17095	1.41041	1.16275	1.37714	1.29026	1.68767	1.36838	1.65268	1.13685	1.27717	1.12034	1.29296	1.15836	1.29835	1.11058	1.21287	1.19975	1.52013	1.25744	1.55117	1.44683	1.5576	1.39677	1.51893	1.13685	1.27717	1.12034	1.29296	0.992614	1.11418	0.94774	1.04827	1.12735	1.38283	1.22104	1.49497	1.32535	1.51149	1.32488	1.62631
	443.216	1.10804	1.29659	1.13563	1.39918	1.28871	1.59981	1.3169	1.54422	1.17008	1.41495	1.15854	1.37331	1.29415	1.68097	1.36439	1.65815	1.14118	1.28056	1.11091	1.29861	1.15504	1.30473	1.11116	1.22045	1.20486	1.51919	1.25657	1.54803	1.45001	1.55696	1.39763	1.51347	1.14118	1.28056	1.11091	1.29861	0.987974	1.11049	0.948296	1.05438	1.12885	1.38438	1.21891	1.4921	1.32335	1.49851	1.33471	1.61741
	447.466	1.11293	1.29993	1.14117	1.39851	1.29878	1.60221	1.30949	1.54767	1.16678	1.41315	1.15483	1.36024	1.30325	1.67181	1.36058	1.67028	1.15467	1.2772	1.10711	1.29681	1.15236	1.30129	1.10921	1.22009	1.19955	1.51826	1.25735	1.54559	1.44166	1.55338	1.38718	1.51027	1.15467	1.2772	1.10711	1.29681	0.987656	1.10884	0.950582	1.0516	1.12447	1.39042	1.22702	1.49282	1.32997	1.48956	1.334	1.61984
	451.69	1.11066	1.30215	1.14244	1.39783	1.293	1.61744	1.31372	1.54935	1.16781	1.41008	1.15136	1.34916	1.31068	1.66237	1.36048	1.66522	1.15277	1.28582	1.1054	1.29727	1.15517	1.31397	1.11246	1.21545	1.19695	1.51302	1.25203	1.54117	1.448	1.54197	1.3873	1.51197	1.15277	1.28582	1.1054	1.29727	0.98919	1.10857	0.95762	1.04614	1.11811	1.39206	1.22266	1.49426	1.32452	1.47954	1.33358	1.61401
	455.914	1.10617	1.30716	1.14007	1.40317	1.28253	1.6212	1.31251	1.54135	1.17257	1.41509	1.15299	1.34434	1.30572	1.64464	1.35476	1.67466	1.14725	1.28998	1.10571	1.29945	1.15491	1.31722	1.11735	1.21667	1.19721	1.51417	1.25369	1.54342	1.45457	1.54055	1.39085	1.50331	1.14725	1.28998	1.10571	1.29945	0.986467	1.11023	0.958549	1.04567	1.12836	1.39603	1.21755	1.49187	1.32554	1.48342	1.33054	1.61302
	460.138	1.10228	1.30867	1.13934	1.41934	1.27583	1.61607	1.31368	1.54004	1.17487	1.4148	1.15497	1.34385	1.30675	1.64146	1.34853	1.68082	1.13824	1.27706	1.10647	1.31114	1.16083	1.31509	1.11636	1.21807	1.18724	1.51113	1.24921	1.54119	1.46636	1.54924	1.38018	1.49954	1.13824	1.27706	1.10647	1.31114	0.981897	1.11738	0.958206	1.04209	1.13757	1.39728	1.23332	1.49364	1.32119	1.48539	1.33446	1.61009
	464.362	1.11251	1.31129	1.12987	1.41639	1.27702	1.61515	1.31777	1.52806	1.16962	1.41803	1.14824	1.34127	1.30661	1.64021	1.3468	1.6913	1.13918	1.28001	1.1038	1.30923	1.16699	1.30966	1.12561	1.22341	1.19055	1.51893	1.25355	1.53539	1.46532	1.54834	1.37375	1.49464	1.13918	1.28001	1.1038	1.30923	0.972691	1.11277	0.967188	1.04205	1.13268	1.39878	1.23311	1.49328	1.32223	1.48712	1.33642	1.60671
	468.586	1.12089	1.31537	1.13125	1.41116	1.28653	1.61376	1.31176	1.52391	1.17027	1.40601	1.14515	1.33922	1.30397	1.63509	1.33847	1.68478	1.14242	1.28156	1.1054	1.31085	1.16199	1.29487	1.12045	1.22298	1.1961	1.51412	1.26287	1.53649	1.46462	1.54143	1.37132	1.49157	1.14242	1.28156	1.1054	1.31085	0.969125	1.11746	0.961207	1.04173	1.12762	1.39732	1.23747	1.50715	1.32682	1.49599	1.34502	1.62082
	472.835	1.12556	1.31099	1.13422	1.42315	1.28938	1.61991	1.31327	1.5239	1.16952	1.39974	1.15129	1.3377	1.30151	1.63851	1.34333	1.68448	1.14151	1.28088	1.10891	1.3214	1.15974	1.29011	1.12074	1.22154	1.20012	1.51524	1.26035	1.54224	1.46633	1.53914	1.37621	1.49908	1.14151	1.28088	1.10891	1.3214	0.970206	1.1307	0.960738	1.04094	1.12422	1.38533	1.23938	1.50796	1.32957	1.50463	1.33823	1.62692
	477.059	1.13138	1.30818	1.13017	1.4291	1.27365	1.60922	1.31099	1.53014	1.17437	1.39198	1.15642	1.33908	1.2997	1.64858	1.35177	1.67764	1.13571	1.28502	1.11967	1.33039	1.16239	1.28974	1.11996	1.22213	1.20284	1.52428	1.26122	1.53668	1.47828	1.53668	1.38268	1.49386	1.13571	1.28502	1.11967	1.33039	0.971656	1.12671	0.959473	1.04185	1.12771	1.37586	1.23865	1.51415	1.33014	1.50432	1.33698	1.61943
	481.309	1.13177	1.31567	1.1364	1.43431	1.27806	1.5984	1.2995	1.53245	1.17316	1.38296	1.15959	1.34191	1.29004	1.65611	1.3548	1.67632	1.14088	1.28153	1.11864	1.33903	1.16149	1.27486	1.12396	1.22194	1.19601	1.52785	1.26759	1.53479	1.47658	1.53854	1.38447	1.49013	1.14088	1.28153	1.11864	1.33903	0.967882	1.1348	0.951113	1.04773	1.13524	1.36756	1.23293	1.51411	1.33257	1.50958	1.33713	1.62083
	485.533	1.12455	1.29987	1.14005	1.43146	1.29194	1.59453	1.29615	1.53311	1.17612	1.37149	1.15265	1.34239	1.28668	1.66556	1.36495	1.66217	1.13164	1.27489	1.12211	1.32701	1.16361	1.27614	1.12284	1.22489	1.19235	1.5228	1.26851	1.52677	1.4766	1.54522	1.38648	1.48683	1.13164	1.27489	1.12211	1.32701	0.971605	1.13241	0.948406	1.04204	1.12692	1.3757	1.23841	1.51047	1.33799	1.50279	1.33552	1.62404
	489.783	1.12322	1.29739	1.13848	1.42951	1.28942	1.59358	1.29763	1.53206	1.17302	1.36601	1.15226	1.34198	1.28816	1.67591	1.3682	1.65502	1.12799	1.28333	1.11773	1.32458	1.16803	1.28225	1.12512	1.22869	1.19818	1.52002	1.26997	1.53119	1.46274	1.55107	1.39441	1.48663	1.12799	1.28333	1.11773	1.32458	0.967088	1.12909	0.946259	1.04661	1.13231	1.37454	1.23345	1.50254	1.34255	1.48988	1.33585	1.63411
	494.007	1.11395	1.28866	1.13965	1.43025	1.29184	1.59165	1.29424	1.54314	1.18307	1.36039	1.15388	1.34488	1.29215	1.67543	1.37264	1.64059	1.1339	1.275	1.11786	1.31892	1.1603	1.28428	1.12438	1.2347	1.20611	1.51502	1.26524	1.52893	1.46608	1.5549	1.39307	1.49132	1.1339	1.275	1.11786	1.31892	0.96059	1.12385	0.937316	1.04716	1.13881	1.38296	1.2344	1.50403	1.34373	1.49515	1.33421	1.63707
	498.256	1.11452	1.2919	1.14508	1.4328	1.28721	1.59202	1.29653	1.54956	1.18916	1.36711	1.15339	1.342	1.30084	1.67393	1.37527	1.63827	1.13449	1.26698	1.11133	1.31054	1.16686	1.29521	1.12815	1.24	1.21009	1.51592	1.25886	1.52312	1.46713	1.56221	1.39821	1.48977	1.13449	1.26698	1.11133	1.31054	0.96051	1.12748	0.943051	1.0493	1.14814	1.38091	1.2257	1.50157	1.34264	1.48432	1.32316	1.63187
	502.506	1.1146	1.29247	1.13663	1.42781	1.2781	1.58104	1.29767	1.54753	1.19363	1.37535	1.14794	1.33985	1.30816	1.67778	1.37333	1.63642	1.13209	1.26863	1.11767	1.30157	1.16938	1.29268	1.12446	1.23945	1.20232	1.51379	1.25253	1.52602	1.45975	1.56049	1.39869	1.48759	1.13209	1.26863	1.11767	1.30157	0.965418	1.12069	0.948369	1.04703	1.15794	1.38898	1.21906	1.50403	1.33856	1.4756	1.31439	1.62421
	506.755	1.1166	1.28986	1.13661	1.42374	1.2852	1.57522	1.30563	1.54582	1.18974	1.37899	1.14785	1.34008	1.31046	1.67417	1.36749	1.63637	1.13081	1.26619	1.12042	1.29843	1.16172	1.2941	1.1191	1.2408	1.20078	1.50522	1.24282	1.52655	1.45158	1.55505	1.40158	1.49525	1.13081	1.26619	1.12042	1.29843	0.963605	1.12955	0.955767	1.04746	1.16032	1.39059	1.21567	1.489	1.34111	1.46986	1.31204	1.62638
	511.005	1.12229	1.2828	1.13218	1.42438	1.28668	1.58142	1.31346	1.54644	1.18987	1.38679	1.1526	1.33947	1.32001	1.67625	1.37192	1.64417	1.12725	1.26899	1.12494	1.28619	1.15555	1.29588	1.11731	1.24916	1.20226	1.50923	1.23863	1.52462	1.44772	1.552	1.39439	1.49407	1.12725	1.26899	1.12494	1.28619	0.961528	1.12514	0.958291	1.04366	1.15396	1.40789	1.21921	1.49181	1.33865	1.47173	1.30452	1.62987
	515.255	1.13367	1.28673	1.1285	1.42352	1.27576	1.60076	1.3165	1.5505	1.18863	1.39101	1.1608	1.33302	1.32043	1.67501	1.37343	1.65612	1.13346	1.26719	1.12246	1.29056	1.15027	1.28643	1.11589	1.2458	1.20878	1.51809	1.24228	1.52621	1.44734	1.54521	1.39332	1.50099	1.13346	1.26719	1.12246	1.29056	0.957167	1.12699	0.960699	1.04966	1.15941	1.41335	1.21783	1.49314	1.3375	1.47345	1.3053	1.62154
	519.504	1.13514	1.28442	1.13297	1.42656	1.28011	1.60376	1.32209	1.54977	1.18996	1.39004	1.16387	1.32728	1.31863	1.67192	1.36944	1.6686	1.13499	1.2592	1.12318	1.28861	1.1434	1.27856	1.11486	1.24376	1.20954	1.5216	1.23764	1.52094	1.46037	1.53462	1.39457	1.5025	1.13499	1.2592	1.12318	1.28861	0.957632	1.1318	0.966979	1.04823	1.16171	1.41993	1.21059	1.50594	1.32589	1.48935	1.30642	1.60839
	523.754	1.13544	1.29417	1.1336	1.42463	1.27265	1.60776	1.3198	1.54347	1.18909	1.39016	1.1631	1.32496	1.31514	1.66761	1.36667	1.67063	1.1275	1.26572	1.11941	1.29257	1.14274	1.27923	1.11118	1.23956	1.20904	1.52538	1.2292	1.52277	1.46165	1.53339	1.39354	1.50878	1.1275	1.26572	1.11941	1.29257	0.967723	1.13667	0.970202	1.04149	1.15786	1.41706	1.21451	1.49271	1.32175	1.48839	1.30528	1.59771
	528.003	1.12622	1.29186	1.13155	1.42786	1.27433	1.60772	1.32021	1.53506	1.18569	1.38269	1.16371	1.31981	1.31339	1.68692	1.37132	1.67552	1.12437	1.2656	1.11966	1.30005	1.14242	1.27299	1.10741	1.23712	1.19956	1.53074	1.23234	1.51803	1.46785	1.52089	1.39459	1.50904	1.12437	1.2656	1.11966	1.30005	0.970631	1.13072	0.965473	1.03906	1.15966	1.42122	1.21648	1.49697	1.31385	1.48827	1.31006	1.59131
	532.279	1.12512	1.29704	1.13913	1.42717	1.27786	1.60847	1.31744	1.53215	1.18411	1.37273	1.16601	1.31964	1.31224	1.69285	1.37342	1.68337	1.13146	1.2648	1.12213	1.30033	1.15006	1.27799	1.11167	1.23493	1.20805	1.54351	1.24483	1.50487	1.47275	1.53037	1.39153	1.50917	1.13146	1.2648	1.12213	1.30033	0.968049	1.13184	0.953765	1.03586	1.15126	1.42423	1.22376	1.49979	1.31229	1.49904	1.31672	1.59043
	536.528	1.1152	1.29976	1.13534	1.42856	1.28414	1.61256	1.31775	1.53058	1.18224	1.37123	1.16279	1.3151	1.30814	1.69649	1.38188	1.67996	1.12989	1.2684	1.11344	1.29727	1.15354	1.26679	1.11988	1.2334	1.20429	1.54041	1.26044	1.503	1.4809	1.53086	1.39317	1.50266	1.12989	1.2684	1.11344	1.29727	0.97485	1.13666	0.944715	1.03393	1.14834	1.42296	1.22675	1.51327	1.30882	1.4999	1.32549	1.5915
	540.752	1.11463	1.30355	1.1374	1.42955	1.27978	1.61842	1.32612	1.53101	1.18456	1.36878	1.16012	1.31501	1.30357	1.69522	1.38349	1.6766	1.12546	1.2652	1.10661	1.29879	1.1639	1.26761	1.11912	1.2314	1.20937	1.52865	1.26022	1.50819	1.48607	1.52899	1.40065	1.50597	1.12546	1.2652	1.10661	1.29879	0.984184	1.13936	0.946456	1.03141	1.15352	1.40873	1.22596	1.50524	1.30625	1.49591	1.3403	1.59518
	544.976	1.11446	1.31131	1.13968	1.43343	1.28574	1.61194	1.32684	1.51942	1.18967	1.36095	1.15594	1.31172	1.30661	1.70484	1.38134	1.67237	1.12567	1.27901	1.10616	1.3031	1.15918	1.27192	1.11913	1.23153	1.2082	1.51879	1.2625	1.51198	1.48662	1.52942	1.40037	1.50242	1.12567	1.27901	1.10616	1.3031	0.993831	1.13868	0.948202	1.02339	1.15881	1.39709	1.23224	1.49338	1.30656	1.48834	1.34215	1.59886
	549.226	1.11314	1.31602	1.13966	1.42185	1.28587	1.60702	1.32464	1.51918	1.19193	1.35712	1.15835	1.31565	1.31245	1.70319	1.38531	1.67039	1.1256	1.28588	1.10554	1.3032	1.15751	1.27206	1.11753	1.225	1.20831	1.51967	1.26287	1.51661	1.47184	1.53381	1.39755	1.5004	1.1256	1.28588	1.10554	1.3032	1.00195	1.12814	0.950878	1.02652	1.15741	1.3906	1.22719	1.48882	1.31232	1.474	1.34191	1.60157
	553.475	1.11666	1.31845	1.13821	1.43188	1.2987	1.59938	1.32719	1.52054	1.18877	1.35188	1.16539	1.31364	1.31956	1.70383	1.3923	1.68443	1.12899	1.28461	1.10923	1.29529	1.15996	1.26587	1.11095	1.22407	1.2058	1.51565	1.27412	1.51727	1.45811	1.51655	1.40255	1.49641	1.12899	1.28461	1.10923	1.29529	0.999016	1.12798	0.951156	1.03743	1.16719	1.38871	1.21916	1.50209	1.31667	1.46285	1.33869	1.60866
	557.674	1.11888	1.32037	1.13927	1.41457	1.30311	1.59771	1.32213	1.51923	1.18894	1.35304	1.16125	1.31455	1.3146	1.70176	1.38944	1.68931	1.12955	1.28369	1.11426	1.29153	1.15908	1.26556	1.10674	1.21596	1.21411	1.50823	1.26915	1.51137	1.45337	1.51747	1.40048	1.50231	1.12955	1.28369	1.11426	1.29153	0.995568	1.13257	0.960141	1.03821	1.16449	1.38749	1.22109	1.49839	1.31794	1.46739	1.33447	1.60448
	561.898	1.1149	1.32184	1.13874	1.41946	1.29983	1.60248	1.32222	1.52457	1.18874	1.35383	1.1628	1.31179	1.30872	1.69748	1.3872	1.69109	1.12141	1.282	1.11259	1.29128	1.1539	1.26784	1.10629	1.21556	1.20215	1.50237	1.26351	1.51654	1.45704	1.51533	1.39843	1.49483	1.12141	1.282	1.11259	1.29128	0.992803	1.13021	0.971071	1.04815	1.17015	1.38434	1.22081	1.49087	1.31312	1.45541	1.33079	1.60625
	566.122	1.11672	1.3211	1.14047	1.42416	1.29168	1.61131	1.31156	1.52446	1.18637	1.35148	1.16091	1.3137	1.31688	1.69352	1.38547	1.70078	1.12271	1.28036	1.11401	1.28856	1.15235	1.27337	1.10668	1.21407	1.20034	1.50183	1.25642	1.52754	1.46204	1.52216	1.39679	1.49471	1.12271	1.28036	1.11401	1.28856	0.98884	1.12682	0.970916	1.05151	1.17215	1.38407	1.21734	1.481	1.31569	1.46022	1.3196	1.60034
	570.346	1.11969	1.32418	1.13235	1.41373	1.29589	1.60944	1.29907	1.53333	1.17893	1.34978	1.15611	1.3186	1.32198	1.70396	1.37987	1.70026	1.12396	1.27919	1.11924	1.28529	1.14726	1.26665	1.10251	1.20426	1.2021	1.51376	1.26512	1.5311	1.46612	1.53055	1.39219	1.49579	1.12396	1.27919	1.11924	1.28529	0.979909	1.12649	0.972638	1.05598	1.17192	1.39222	1.21753	1.4824	1.32369	1.45967	1.31017	1.59419
	574.57	1.11682	1.31677	1.13003	1.40888	1.29446	1.6076	1.29828	1.52896	1.16586	1.34786	1.15864	1.32357	1.31757	1.697	1.38559	1.70388	1.12771	1.26545	1.1157	1.28084	1.15434	1.27157	1.09902	1.20164	1.20596	1.51998	1.26789	1.52791	1.46973	1.53078	1.39265	1.49566	1.12771	1.26545	1.1157	1.28084	0.97285	1.12926	0.969212	1.06631	1.16721	1.40216	1.21334	1.50102	1.31837	1.46902	1.30896	1.58194
	578.794	1.12121	1.31369	1.12763	1.41561	1.29743	1.61586	1.29584	1.53106	1.16313	1.34199	1.15523	1.32249	1.30446	1.69395	1.38283	1.69387	1.12627	1.25806	1.11621	1.27749	1.15888	1.27286	1.10024	1.20609	1.20696	1.5146	1.27335	1.52729	1.48535	1.53338	1.39858	1.49726	1.12627	1.25806	1.11621	1.27749	0.967792	1.1351	0.96546	1.06719	1.1678	1.40506	1.21898	1.5007	1.31396	1.47313	1.31113	1.57907
	583.043	1.12576	1.31945	1.12149	1.40583	1.29204	1.62072	1.29492	1.53105	1.16382	1.33904	1.14413	1.32272	1.2929	1.69973	1.37872	1.6874	1.11977	1.25145	1.11061	1.28255	1.16063	1.28295	1.11181	1.2074	1.20537	1.51519	1.26503	1.52571	1.49384	1.5555	1.39788	1.50211	1.11977	1.25145	1.11061	1.28255	0.970781	1.13791	0.966045	1.06432	1.1636	1.41215	1.21773	1.49224	1.30836	1.47492	1.31837	1.57368
	587.267	1.13243	1.32264	1.11059	1.42027	1.28847	1.61659	1.29543	1.52775	1.16002	1.34375	1.14217	1.31452	1.28969	1.6951	1.3796	1.67908	1.11577	1.25479	1.11225	1.28083	1.16283	1.28115	1.11515	1.21705	1.203	1.51446	1.2674	1.54213	1.4989	1.56325	1.40049	1.49665	1.11577	1.25479	1.11225	1.28083	0.973365	1.14243	0.95662	1.0697	1.16291	1.41416	1.22136	1.50334	1.31127	1.47634	1.32967	1.57936
	591.517	1.13035	1.3065	1.10278	1.40442	1.28901	1.59809	1.28789	1.52734	1.15571	1.33964	1.13721	1.30238	1.29498	1.69511	1.37132	1.67354	1.1227	1.25281	1.10626	1.28171	1.16319	1.27694	1.11074	1.21528	1.20849	1.51672	1.26742	1.54189	1.49299	1.54662	1.40614	1.49439	1.1227	1.25281	1.10626	1.28171	0.97772	1.14898	0.953404	1.06266	1.14284	1.39673	1.20772	1.48703	1.30321	1.45673	1.31639	1.57048
	595.767	1.12265	1.2876	1.09866	1.38342	1.2793	1.56735	1.28717	1.51087	1.14834	1.31948	1.13043	1.29615	1.28414	1.68721	1.35804	1.65918	1.11801	1.24569	1.09548	1.28908	1.1562	1.26919	1.10677	1.21022	1.20816	1.51239	1.25619	1.52581	1.47198	1.53556	1.40051	1.49739	1.11801	1.24569	1.09548	1.28908	0.970406	1.13867	0.956941	1.05186	1.12841	1.38722	1.20544	1.47784	1.29413	1.43607	1.31617	1.55958
	599.991	1.1129	1.27996	1.10443	1.3916	1.26529	1.52722	1.28667	1.49633	1.14791	1.30112	1.13038	1.28207	1.27126	1.65765	1.3518	1.65601	1.11608	1.23801	1.09509	1.29384	1.15788	1.27761	1.10921	1.20967	1.19703	1.49084	1.24333	1.5193	1.46094	1.5284	1.40606	1.48894	1.11608	1.23801	1.09509	1.29384	0.965318	1.12973	0.953667	1.04738	1.11624	1.36854	1.20275	1.46192	1.29196	1.43297	1.31084	1.5495
	604.24	1.10833	1.28435	1.10359	1.3868	1.25568	1.48983	1.28105	1.48826	1.14709	1.29773	1.12636	1.27109	1.2722	1.64902	1.33459	1.65195	1.10716	1.23943	1.09853	1.29182	1.15433	1.27226	1.11089	1.20778	1.19038	1.47901	1.22973	1.512	1.44863	1.52228	1.40259	1.49093	1.10716	1.23943	1.09853	1.29182	0.957943	1.12643	0.959346	1.04925	1.10177	1.34163	1.20228	1.42803	1.29378	1.43487	1.3026	1.55091
	608.49	1.10647	1.27474	1.10473	1.37457	1.23978	1.46018	1.27946	1.48306	1.14224	1.29395	1.11785	1.26103	1.27099	1.65133	1.322	1.64668	1.10392	1.23639	1.09998	1.28975	1.15156	1.26881	1.10512	1.20219	1.18664	1.47996	1.22622	1.50507	1.43611	1.514	1.40161	1.48518	1.10392	1.23639	1.09998	1.28975	0.949313	1.12178	0.954126	1.04455	1.09506	1.32029	1.19766	1.41358	1.28697	1.4377	1.2947	1.54078
	612.739	1.09888	1.25707	1.10447	1.37215	1.21647	1.42976	1.27243	1.47137	1.1326	1.28631	1.11439	1.24765	1.26954	1.64768	1.30388	1.6296	1.10658	1.23999	1.09873	1.28522	1.15026	1.26223	1.0957	1.20048	1.18358	1.47792	1.22536	1.50881	1.42515	1.50249	1.40211	1.47754	1.10658	1.23999	1.09873	1.28522	0.944661	1.12005	0.959526	1.04658	1.07975	1.30006	1.19888	1.39661	1.28407	1.43595	1.28546	1.52867
	616.989	1.09831	1.24238	1.10413	1.359	1.20651	1.40972	1.27387	1.46341	1.12762	1.27281	1.11385	1.24428	1.2714	1.6334	1.29097	1.62187	1.10514	1.22821	1.0934	1.28823	1.14663	1.2648	1.09235	1.19437	1.17487	1.46869	1.21695	1.50435	1.4101	1.49344	1.40434	1.47264	1.10514	1.22821	1.0934	1.28823	0.941005	1.11111	0.966701	1.04653	1.07454	1.27463	1.18442	1.36844	1.27871	1.43666	1.26699	1.51899
	621.213	1.09553	1.24926	1.10861	1.35832	1.20919	1.39976	1.27567	1.44965	1.12328	1.26461	1.1183	1.24774	1.26673	1.63287	1.29646	1.61931	1.09117	1.22917	1.09601	1.28802	1.14818	1.26103	1.09299	1.1916	1.17212	1.45519	1.21447	1.49843	1.41315	1.49861	1.39149	1.48219	1.09117	1.22917	1.09601	1.28802	0.933273	1.10253	0.962203	1.04779	1.08003	1.26801	1.19547	1.37166	1.28811	1.4491	1.27711	1.52052
	625.488	1.10456	1.26892	1.11115	1.37195	1.20909	1.40311	1.26337	1.45107	1.12779	1.27027	1.12541	1.24191	1.2603	1.64538	1.2976	1.62567	1.09639	1.22922	1.10264	1.28178	1.15884	1.26453	1.09012	1.19246	1.17083	1.44999	1.22744	1.50361	1.42564	1.50252	1.38666	1.48245	1.09639	1.22922	1.10264	1.28178	0.935024	1.11191	0.956971	1.0543	1.08506	1.26703	1.19956	1.37456	1.28976	1.46315	1.2744	1.52381
	629.738	1.10904	1.26647	1.10783	1.36736	1.21317	1.40853	1.26447	1.43787	1.12799	1.28177	1.12283	1.24236	1.27182	1.65796	1.29651	1.62231	1.10162	1.22634	1.09895	1.27236	1.15294	1.25387	1.08603	1.20115	1.18242	1.45735	1.2317	1.49851	1.42495	1.51083	1.3884	1.48751	1.10162	1.22634	1.09895	1.27236	0.936343	1.11136	0.96008	1.05296	1.0853	1.27591	1.19816	1.37001	1.28338	1.45785	1.27976	1.51778
	633.987	1.11041	1.25825	1.10567	1.3558	1.21919	1.42088	1.26157	1.43965	1.12978	1.28446	1.12302	1.23915	1.27631	1.65675	1.29179	1.60803	1.10866	1.21833	1.09993	1.26801	1.14973	1.25096	1.08307	1.20325	1.1758	1.45494	1.2348	1.50445	1.43362	1.51317	1.38804	1.48036	1.10866	1.21833	1.09993	1.26801	0.935629	1.11048	0.953437	1.04623	1.09569	1.28596	1.19371	1.37338	1.29033	1.44981	1.2805	1.51539
	638.211	1.11262	1.25351	1.09535	1.35709	1.22702	1.42773	1.25007	1.43701	1.1273	1.28215	1.12621	1.23427	1.28233	1.6626	1.29749	1.60444	1.1146	1.21992	1.09757	1.2654	1.14222	1.24858	1.07619	1.20231	1.17494	1.45575	1.22912	1.51643	1.43038	1.51098	1.37871	1.48781	1.1146	1.21992	1.09757	1.2654	0.940084	1.11224	0.951469	1.04341	1.09682	1.28789	1.1954	1.36672	1.29946	1.44381	1.28229	1.52691
	642.461	1.10829	1.25357	1.09197	1.35823	1.23856	1.43068	1.24888	1.42962	1.12139	1.27613	1.12737	1.23754	1.2938	1.66542	1.3025	1.615	1.11308	1.21718	1.09696	1.26355	1.14022	1.2434	1.08071	1.20328	1.17716	1.45499	1.23087	1.5188	1.43306	1.50396	1.37215	1.48932	1.11308	1.21718	1.09696	1.26355	0.938058	1.11199	0.94555	1.04459	1.09292	1.28726	1.20149	1.36837	1.30413	1.44403	1.28561	1.54283
	646.711	1.09767	1.25366	1.09314	1.36007	1.24701	1.43304	1.24586	1.42365	1.11983	1.27008	1.12917	1.23785	1.28599	1.67339	1.30562	1.62056	1.11092	1.21946	1.09409	1.25999	1.14515	1.24064	1.08218	1.20589	1.17928	1.46061	1.2343	1.51348	1.43817	1.50366	1.371	1.49437	1.11092	1.21946	1.09409	1.25999	0.937283	1.10811	0.940187	1.04242	1.08622	1.2937	1.20817	1.36639	1.30534	1.43083	1.29211	1.5488
	650.935	1.09488	1.25154	1.09263	1.35982	1.23952	1.43695	1.24418	1.42072	1.11971	1.27294	1.12265	1.2337	1.28302	1.67433	1.30277	1.6204	1.11202	1.21487	1.09104	1.25906	1.14898	1.23519	1.08346	1.21077	1.17596	1.46115	1.22914	1.5164	1.42708	1.51178	1.37205	1.49301	1.11202	1.21487	1.09104	1.25906	0.940044	1.10869	0.937341	1.04268	1.09542	1.30057	1.20524	1.36255	1.308	1.44009	1.29263	1.53921
	655.184	1.09722	1.24055	1.09501	1.35657	1.24416	1.43004	1.25351	1.41594	1.117	1.27607	1.11354	1.24016	1.28974	1.67442	1.30183	1.61756	1.10888	1.21198	1.08972	1.26022	1.14256	1.23103	1.08167	1.21627	1.18027	1.46104	1.22887	1.52671	1.41548	1.52314	1.37572	1.48866	1.10888	1.21198	1.08972	1.26022	0.941439	1.10503	0.942252	1.04513	1.09341	1.30128	1.20632	1.36702	1.31111	1.44121	1.29875	1.54121
	659.408	1.09827	1.23889	1.09027	1.35533	1.25214	1.43602	1.25077	1.424	1.11435	1.2639	1.10761	1.24032	1.28506	1.67764	1.3016	1.61288	1.10948	1.21914	1.08818	1.26856	1.14244	1.23296	1.08412	1.21067	1.16642	1.45818	1.22999	1.52543	1.41428	1.51551	1.37292	1.4885	1.10948	1.21914	1.08818	1.26856	0.94401	1.11277	0.942895	1.04967	1.10011	1.29397	1.21171	1.37653	1.31293	1.43695	1.29659	1.54284
	663.658	1.09361	1.23734	1.08607	1.36802	1.24806	1.43403	1.24678	1.42765	1.11346	1.2595	1.10473	1.24327	1.27668	1.68314	1.30887	1.62842	1.10249	1.21827	1.08696	1.26556	1.1454	1.23733	1.08818	1.2069	1.16911	1.44855	1.23141	1.52614	1.40993	1.51474	1.3819	1.5038	1.10249	1.21827	1.08696	1.26556	0.950077	1.11584	0.948181	1.05248	1.10182	1.28797	1.21214	1.37906	1.30533	1.44388	1.30334	1.54628
	667.907	1.08691	1.24235	1.09205	1.37562	1.23994	1.44103	1.25223	1.41643	1.1118	1.26407	1.1023	1.24405	1.27736	1.6834	1.31093	1.64238	1.09642	1.21926	1.08768	1.26316	1.14779	1.24046	1.0985	1.20731	1.16079	1.45159	1.22581	1.51065	1.41216	1.51867	1.38238	1.50309	1.09642	1.21926	1.08768	1.26316	0.950822	1.11149	0.950936	1.05444	1.09863	1.29126	1.2106	1.37639	1.30328	1.43527	1.30346	1.53509
	672.131	1.08775	1.25169	1.097	1.38252	1.24155	1.44493	1.24849	1.41434	1.11625	1.27169	1.103	1.24917	1.27041	1.68274	1.31947	1.64275	1.0905	1.22094	1.08912	1.26477	1.14412	1.24547	1.10004	1.19931	1.15996	1.45154	1.22012	1.51026	1.41471	1.52533	1.39106	1.50496	1.0905	1.22094	1.08912	1.26477	0.952367	1.11192	0.949913	1.04711	1.11477	1.29264	1.20062	1.38108	1.29936	1.43956	1.29831	1.53416
	676.381	1.09242	1.25376	1.10019	1.38322	1.23313	1.45397	1.24829	1.4217	1.11998	1.27277	1.09781	1.24601	1.27826	1.69196	1.31719	1.63208	1.09312	1.2256	1.08507	1.26583	1.13564	1.25261	1.10319	1.19247	1.15447	1.44997	1.21829	1.52262	1.41371	1.53184	1.38552	1.50565	1.09312	1.2256	1.08507	1.26583	0.954408	1.11831	0.949219	1.04376	1.11709	1.29884	1.19753	1.38057	1.30246	1.44845	1.29917	1.52779
	680.631	1.09592	1.25973	1.10062	1.38863	1.23234	1.46084	1.2488	1.42241	1.12665	1.2702	1.09869	1.24563	1.28777	1.68934	1.31112	1.62947	1.08869	1.22468	1.08764	1.26225	1.13747	1.26336	1.10424	1.18997	1.15813	1.45213	1.21966	1.5282	1.42783	1.5279	1.38956	1.50071	1.08869	1.22468	1.08764	1.26225	0.953986	1.11945	0.956645	1.04379	1.11062	1.29362	1.19061	1.37926	1.29728	1.44822	1.29892	1.53564
	684.88	1.08947	1.26702	1.09896	1.38528	1.23118	1.47698	1.25745	1.43001	1.12989	1.27109	1.10997	1.24525	1.29565	1.68445	1.31485	1.63764	1.08639	1.21809	1.08707	1.26296	1.13816	1.26943	1.10787	1.19094	1.15113	1.46089	1.22211	1.5217	1.43126	1.51836	1.39584	1.4961	1.08639	1.21809	1.08707	1.26296	0.954896	1.12211	0.957528	1.04358	1.11545	1.28776	1.1932	1.37307	1.29429	1.44324	1.29882	1.53277
	689.104	1.08715	1.2706	1.0993	1.38855	1.2193	1.48164	1.25811	1.43725	1.13295	1.28389	1.11033	1.24092	1.30004	1.69291	1.313	1.63801	1.08355	1.20921	1.08885	1.26431	1.13609	1.26922	1.10606	1.18582	1.16046	1.46967	1.22015	1.51991	1.43465	1.52231	1.40147	1.4934	1.08355	1.20921	1.08885	1.26431	0.956467	1.1254	0.96117	1.0357	1.11268	1.28582	1.19218	1.37365	1.30043	1.4567	1.29372	1.53666
	693.354	1.09591	1.27432	1.11002	1.38802	1.21776	1.47772	1.25124	1.4479	1.13618	1.28855	1.116	1.23404	1.30386	1.69504	1.31029	1.63484	1.08526	1.20501	1.08465	1.27032	1.13495	1.26097	1.10207	1.18532	1.16188	1.49036	1.21999	1.52639	1.43875	1.5253	1.39593	1.47476	1.08526	1.20501	1.08465	1.27032	0.956549	1.12475	0.958298	1.03872	1.10761	1.29284	1.19511	1.37722	1.29752	1.44546	1.28609	1.53685
	697.552	1.10234	1.27496	1.10765	1.38529	1.23178	1.47125	1.25168	1.44818	1.14421	1.29096	1.11136	1.22946	1.30036	1.68884	1.31424	1.63104	1.08765	1.20379	1.08663	1.27435	1.13599	1.25864	1.10058	1.18296	1.1633	1.48201	1.22806	1.53178	1.43686	1.52809	1.39458	1.46465	1.08765	1.20379	1.08663	1.27435	0.958353	1.12651	0.960476	1.0433	1.11212	1.29879	1.19315	1.38791	1.29118	1.44878	1.28758	1.54855
	701.751	1.11332	1.26355	1.10347	1.36938	1.23381	1.4775	1.24926	1.44882	1.14633	1.28892	1.11328	1.22513	1.30246	1.68311	1.32363	1.62549	1.10032	1.19584	1.09146	1.26562	1.14395	1.25625	1.10251	1.18579	1.16842	1.48063	1.23387	1.52863	1.43435	1.53622	1.39199	1.46291	1.10032	1.19584	1.09146	1.26562	0.961773	1.12041	0.961752	1.04672	1.10752	1.29349	1.20318	1.37659	1.28798	1.44834	1.28976	1.54198
	705.975	1.11329	1.2692	1.09701	1.37361	1.24575	1.46831	1.2525	1.45346	1.1429	1.29325	1.11938	1.22661	1.30484	1.6813	1.32366	1.6323	1.10213	1.20633	1.08843	1.26044	1.14998	1.25228	1.10081	1.19077	1.18108	1.48112	1.23703	1.53266	1.44215	1.53559	1.39326	1.4679	1.10213	1.20633	1.08843	1.26044	0.966941	1.11849	0.965512	1.05085	1.10576	1.2914	1.20336	1.37137	1.27843	1.44893	1.29337	1.54068
	710.199	1.11673	1.25807	1.09337	1.37475	1.24829	1.46229	1.2516	1.45891	1.13866	1.29453	1.12256	1.22618	1.30555	1.67906	1.32796	1.63049	1.11018	1.19894	1.09401	1.26168	1.14372	1.25266	1.10304	1.18523	1.17887	1.48812	1.23527	1.52887	1.43811	1.53738	1.3916	1.47653	1.11018	1.19894	1.09401	1.26168	0.970601	1.11859	0.963317	1.05178	1.1069	1.30029	1.21116	1.38611	1.28088	1.45443	1.29934	1.54058
	714.448	1.12352	1.24869	1.09245	1.37743	1.25007	1.45331	1.24546	1.46642	1.13606	1.2976	1.11593	1.22044	1.3002	1.68822	1.32407	1.63071	1.11246	1.20061	1.10214	1.25115	1.1444	1.26046	1.10736	1.18281	1.18936	1.49233	1.22594	1.52893	1.44367	1.54443	1.38682	1.48659	1.11246	1.20061	1.10214	1.25115	0.971119	1.11952	0.956485	1.04773	1.10414	1.3057	1.20446	1.38588	1.2809	1.45023	1.28883	1.53667
	718.698	1.12542	1.24218	1.09119	1.37343	1.25525	1.44881	1.24227	1.45597	1.13091	1.28798	1.11872	1.21924	1.29621	1.68112	1.31891	1.63563	1.10506	1.21322	1.09885	1.24649	1.14612	1.26606	1.10902	1.18158	1.19054	1.4867	1.23327	1.53986	1.43963	1.52995	1.38255	1.48615	1.10506	1.21322	1.09885	1.24649	0.969084	1.11747	0.950414	1.05927	1.1045	1.30795	1.19895	1.38097	1.27608	1.44341	1.29812	1.53714
	722.922	1.11536	1.24024	1.09215	1.37243	1.25918	1.45346	1.25653	1.44785	1.12996	1.28109	1.11274	1.23167	1.29145	1.67988	1.32061	1.6337	1.10413	1.22787	1.10365	1.2509	1.14978	1.27188	1.10913	1.18319	1.19535	1.48152	1.2404	1.53539	1.43952	1.52246	1.37778	1.49456	1.10413	1.22787	1.10365	1.2509	0.967925	1.12052	0.949849	1.05726	1.10028	1.30241	1.19651	1.39153	1.27636	1.43594	1.30014	1.53741
	727.12	1.11108	1.24299	1.09411	1.36345	1.24334	1.44872	1.25629	1.45929	1.12445	1.27592	1.11777	1.24079	1.29776	1.68689	1.3159	1.62353	1.10196	1.22753	1.10241	1.2556	1.15442	1.27239	1.11269	1.18556	1.19893	1.49322	1.24668	1.54039	1.44287	1.51741	1.38254	1.50351	1.10196	1.22753	1.10241	1.2556	0.970706	1.12196	0.949498	1.05405	1.09686	1.29776	1.19237	1.38895	1.28469	1.44002	1.30715	1.53857
	731.37	1.09954	1.24841	1.09642	1.3751	1.24532	1.44663	1.26649	1.47927	1.12505	1.27906	1.11221	1.23397	1.30115	1.68969	1.30824	1.6452	1.09376	1.23402	1.09375	1.26825	1.15103	1.27177	1.11788	1.18808	1.20131	1.50049	1.24177	1.545	1.44804	1.51712	1.38426	1.50566	1.09376	1.23402	1.09375	1.26825	0.966488	1.12986	0.953943	1.0546	1.09525	1.30759	1.19228	1.39198	1.28518	1.43386	1.30698	1.54319
	735.619	1.10112	1.24173	1.10458	1.35979	1.23982	1.44098	1.26042	1.48665	1.12566	1.28074	1.11551	1.23776	1.30052	1.68946	1.31388	1.65313	1.09249	1.21967	1.09887	1.26984	1.15051	1.26764	1.11892	1.18423	1.20013	1.50429	1.24368	1.53115	1.44347	1.51551	1.38493	1.49433	1.09249	1.21967	1.09887	1.26984	0.962047	1.12	0.949335	1.05197	1.10178	1.31013	1.18877	1.40095	1.29379	1.43128	1.30187	1.54707
	739.869	1.09883	1.25613	1.10959	1.35675	1.23227	1.44287	1.25402	1.47869	1.1288	1.28402	1.11679	1.23975	1.29111	1.69006	1.3155	1.65724	1.09134	1.2347	1.09415	1.2644	1.15199	1.26104	1.11244	1.19567	1.20861	1.50117	1.257	1.53213	1.44981	1.51255	1.38828	1.49325	1.09134	1.2347	1.09415	1.2644	0.958106	1.11739	0.944154	1.05155	1.10408	1.31189	1.18831	1.37875	1.29524	1.42235	1.29542	1.54226
	744.093	1.10147	1.27001	1.11361	1.3598	1.22718	1.44439	1.26043	1.46053	1.12526	1.27632	1.11812	1.23836	1.28669	1.6888	1.31536	1.64956	1.09357	1.23832	1.08964	1.27478	1.15673	1.24928	1.10653	1.19562	1.20973	1.49832	1.26729	1.53323	1.44748	1.50257	1.39164	1.48908	1.09357	1.23832	1.08964	1.27478	0.959873	1.11875	0.947004	1.05346	1.10771	1.31492	1.18722	1.38279	1.29858	1.42818	1.30796	1.54696
	748.343	1.10417	1.27361	1.12411	1.36217	1.22061	1.44536	1.26444	1.46319	1.13271	1.28264	1.11921	1.23758	1.28737	1.68987	1.31692	1.65706	1.11123	1.2328	1.08867	1.28074	1.16168	1.24753	1.10613	1.20011	1.20818	1.50448	1.26244	1.52435	1.45476	1.51565	1.39894	1.49166	1.11123	1.2328	1.08867	1.28074	0.962801	1.11784	0.939479	1.04964	1.1107	1.31623	1.19091	1.37366	1.2985	1.42045	1.30271	1.54418
	752.592	1.10356	1.27498	1.12419	1.36452	1.22264	1.44367	1.2644	1.46004	1.13281	1.28483	1.12247	1.22646	1.29606	1.69478	1.31269	1.65626	1.1185	1.22644	1.08368	1.27576	1.153	1.24594	1.10785	1.20121	1.2099	1.49613	1.24956	1.52931	1.44914	1.51942	1.40507	1.48773	1.1185	1.22644	1.08368	1.27576	0.96134	1.11937	0.93343	1.05246	1.11999	1.31049	1.19673	1.35835	1.30492	1.42872	1.30401	1.53505
	756.867	1.10378	1.27527	1.12243	1.37009	1.23377	1.45198	1.26918	1.45195	1.13132	1.28041	1.12557	1.2279	1.30144	1.68066	1.31592	1.67257	1.12908	1.22738	1.08383	1.27401	1.14822	1.24403	1.1052	1.20389	1.2115	1.48161	1.24418	1.5291	1.44585	1.51545	1.40654	1.49003	1.12908	1.22738	1.08383	1.27401	0.958025	1.12262	0.933897	1.05315	1.12377	1.31705	1.20722	1.35146	1.29662	1.42484	1.29292	1.53203
	761.091	1.10872	1.2771	1.1222	1.36281	1.23518	1.44642	1.26559	1.44879	1.13618	1.27091	1.1281	1.23167	1.30159	1.67743	1.31725	1.65064	1.1336	1.21992	1.08489	1.26858	1.14536	1.24256	1.09751	1.20306	1.2142	1.47925	1.24705	1.52791	1.43965	1.49906	1.40482	1.49341	1.1336	1.21992	1.08489	1.26858	0.958659	1.11616	0.929583	1.05933	1.12093	1.30599	1.20156	1.35418	1.29606	1.42062	1.29654	1.52446
	765.341	1.10676	1.27808	1.11694	1.37513	1.23356	1.4506	1.26586	1.44059	1.13265	1.26654	1.12111	1.2333	1.30467	1.66841	1.31311	1.64721	1.13395	1.22587	1.08586	1.27283	1.14709	1.24505	1.09889	1.20639	1.21618	1.48176	1.24434	1.53343	1.43958	1.50217	1.3966	1.50453	1.13395	1.22587	1.08586	1.27283	0.963135	1.13299	0.936901	1.065	1.12286	1.30132	1.20605	1.35073	1.29159	1.42944	1.30057	1.52219
	769.591	1.11046	1.27174	1.1178	1.38223	1.24025	1.43799	1.26928	1.45826	1.132	1.26326	1.11429	1.23437	1.3094	1.67401	1.30486	1.65336	1.13947	1.22058	1.0856	1.27882	1.14926	1.24159	1.10105	1.2011	1.21161	1.47812	1.23661	1.5386	1.42934	1.50946	1.39484	1.50607	1.13947	1.22058	1.0856	1.27882	0.964572	1.13556	0.945006	1.06662	1.12656	1.2943	1.21657	1.36607	1.28952	1.42429	1.30182	1.52816
	773.815	1.10342	1.26427	1.10929	1.37595	1.23622	1.43972	1.25913	1.46475	1.13596	1.26296	1.11923	1.23826	1.32105	1.66635	1.31151	1.66095	1.14188	1.22071	1.08372	1.27323	1.1401	1.24367	1.10369	1.20152	1.20583	1.481	1.23601	1.53796	1.43583	1.52175	1.39805	1.50406	1.14188	1.22071	1.08372	1.27323	0.962769	1.13521	0.943676	1.07064	1.12237	1.28138	1.22261	1.36131	1.28831	1.43002	1.29602	1.52655
	778.064	1.10026	1.26227	1.09823	1.37626	1.25271	1.43741	1.25468	1.4581	1.1327	1.25822	1.12548	1.23822	1.32988	1.6727	1.31899	1.65674	1.13067	1.21955	1.09201	1.26768	1.13686	1.24255	1.10594	1.19782	1.19771	1.47771	1.2394	1.55085	1.43475	1.52398	1.39249	1.51042	1.13067	1.21955	1.09201	1.26768	0.953162	1.13358	0.954949	1.06961	1.12095	1.28316	1.22791	1.37368	1.2889	1.42669	1.29674	1.5302
	782.314	1.10785	1.26112	1.09549	1.37218	1.25283	1.44222	1.24342	1.45856	1.13102	1.25708	1.12581	1.24223	1.3314	1.66326	1.32428	1.65869	1.12954	1.2234	1.0988	1.26797	1.14581	1.23742	1.10724	1.20576	1.18693	1.48697	1.24608	1.54588	1.43901	1.53	1.39208	1.52256	1.12954	1.2234	1.0988	1.26797	0.955132	1.12916	0.96248	1.06783	1.12064	1.29495	1.22424	1.37224	1.27779	1.43639	1.29749	1.5356
	786.538	1.11697	1.26102	1.10156	1.37325	1.25238	1.44228	1.23937	1.45958	1.13114	1.25664	1.1195	1.23006	1.32917	1.67356	1.31537	1.65185	1.11446	1.22486	1.09897	1.2626	1.14823	1.23277	1.10459	1.19688	1.19197	1.49466	1.24966	1.55857	1.43984	1.54409	1.39964	1.51634	1.11446	1.22486	1.09897	1.2626	0.950751	1.13121	0.966193	1.06764	1.12036	1.29253	1.21623	1.36383	1.27316	1.4434	1.30082	1.53379
	790.787	1.117	1.25624	1.10878	1.37751	1.25666	1.43876	1.23966	1.45049	1.12698	1.25864	1.12336	1.22461	1.32639	1.67758	1.30695	1.66265	1.10949	1.22638	1.09714	1.26363	1.14994	1.23538	1.10714	1.19545	1.18575	1.48819	1.25419	1.54878	1.44647	1.5599	1.39882	1.5042	1.10949	1.22638	1.09714	1.26363	0.951821	1.142	0.970541	1.06176	1.12436	1.30081	1.21465	1.36366	1.27491	1.44759	1.29545	1.53725
	795.011	1.11847	1.25747	1.11584	1.37429	1.25246	1.43978	1.24548	1.4535	1.12594	1.26191	1.12573	1.2192	1.32608	1.68966	1.30792	1.66733	1.11184	1.2223	1.09127	1.25876	1.148	1.22937	1.10532	1.19499	1.17614	1.48127	1.26026	1.5431	1.44966	1.5608	1.40726	1.50785	1.11184	1.2223	1.09127	1.25876	0.949247	1.1359	0.971008	1.05636	1.11966	1.29734	1.21845	1.36002	1.2701	1.44101	1.29442	1.53316
	799.261	1.11354	1.25922	1.11873	1.37852	1.25341	1.46029	1.24851	1.43811	1.12303	1.25685	1.13154	1.21596	1.32961	1.69743	1.3243	1.66703	1.11333	1.22746	1.08774	1.25563	1.14485	1.23622	1.10273	1.19252	1.18204	1.48307	1.26547	1.53967	1.45161	1.55123	1.40691	1.5052	1.11333	1.22746	1.08774	1.25563	0.947857	1.13774	0.968233	1.05647	1.12199	1.29818	1.20413	1.35375	1.27362	1.44884	1.30183	1.5208
	803.485	1.11509	1.25792	1.12162	1.37569	1.25498	1.4662	1.24874	1.44014	1.12218	1.26497	1.12875	1.21427	1.32543	1.70249	1.32151	1.67309	1.11718	1.22945	1.08867	1.25248	1.15284	1.23947	1.09748	1.19236	1.17687	1.48733	1.26625	1.53979	1.444	1.5485	1.40509	1.51068	1.11718	1.22945	1.08867	1.25248	0.948417	1.13659	0.969164	1.04755	1.11739	1.31321	1.20777	1.34653	1.26835	1.44637	1.30376	1.52867
	807.709	1.11872	1.26364	1.12858	1.38387	1.24802	1.46842	1.25693	1.4438	1.11921	1.26732	1.12268	1.21884	1.323	1.69277	1.32099	1.67751	1.12467	1.23546	1.08583	1.24401	1.14625	1.24046	1.09322	1.18651	1.18254	1.48619	1.26517	1.53248	1.44497	1.54901	1.40476	1.50326	1.12467	1.23546	1.08583	1.24401	0.966783	1.14284	0.966306	1.04898	1.11405	1.31789	1.20149	1.33826	1.26602	1.45383	1.30945	1.52198
	811.959	1.11453	1.26452	1.12909	1.39637	1.25313	1.46233	1.25633	1.44691	1.12167	1.26912	1.12226	1.21425	1.3171	1.69149	1.33024	1.68557	1.12159	1.23684	1.07874	1.24553	1.14487	1.24487	1.0936	1.17354	1.1902	1.48362	1.27114	1.53027	1.44891	1.54297	1.41139	1.49254	1.12159	1.23684	1.07874	1.24553	0.96806	1.14465	0.964977	1.05058	1.1121	1.31514	1.19638	1.346	1.26733	1.4429	1.31854	1.51608
	816.183	1.11211	1.25968	1.12312	1.40107	1.25869	1.45552	1.25555	1.45144	1.12609	1.26652	1.12256	1.22061	1.31638	1.69395	1.33824	1.68659	1.13398	1.24396	1.07582	1.24543	1.14469	1.25556	1.09571	1.1788	1.1871	1.48933	1.27082	1.51803	1.45551	1.53478	1.40613	1.49482	1.13398	1.24396	1.07582	1.24543	0.976245	1.13266	0.963647	1.05192	1.10812	1.31847	1.19797	1.35962	1.27567	1.44081	1.31869	1.50875
	820.407	1.10618	1.25839	1.11978	1.40521	1.25593	1.45899	1.25521	1.44629	1.12408	1.26407	1.1268	1.23144	1.31941	1.6968	1.33729	1.67931	1.13586	1.24885	1.0792	1.23887	1.14894	1.25208	1.08359	1.17615	1.18183	1.5012	1.27558	1.52509	1.45627	1.53162	1.4093	1.5002	1.13586	1.24885	1.0792	1.23887	0.978453	1.12621	0.965511	1.05562	1.10782	1.32262	1.19892	1.367	1.28037	1.44379	1.33192	1.50742
	824.656	1.11121	1.25773	1.11556	1.40403	1.25468	1.45387	1.24888	1.43862	1.13061	1.25454	1.13182	1.23737	1.32341	1.6879	1.33908	1.67412	1.13442	1.2566	1.08642	1.23743	1.14831	1.25763	1.08578	1.17397	1.19123	1.50406	1.26844	1.52428	1.4583	1.5296	1.41045	1.50081	1.13442	1.2566	1.08642	1.23743	0.970569	1.12267	0.967382	1.05712	1.10682	1.32282	1.20607	1.37582	1.28567	1.44356	1.33077	1.51206
	828.88	1.11743	1.25379	1.11006	1.39314	1.25499	1.44325	1.24952	1.44467	1.13078	1.26038	1.12708	1.24078	1.32462	1.68302	1.33466	1.67026	1.13369	1.25242	1.0928	1.23591	1.14709	1.24919	1.08776	1.17666	1.18691	1.50847	1.26986	1.52487	1.45546	1.53613	1.41064	1.49707	1.13369	1.25242	1.0928	1.23591	0.96743	1.12476	0.967802	1.05915	1.09926	1.32821	1.2092	1.37046	1.2818	1.452	1.32858	1.52281
	833.13	1.11622	1.26287	1.11121	1.39781	1.25747	1.43967	1.25497	1.44322	1.12658	1.26047	1.12387	1.23632	1.32582	1.6778	1.3381	1.66244	1.12465	1.25859	1.09517	1.23804	1.14578	1.24117	1.09595	1.17972	1.1901	1.49754	1.25718	1.52461	1.45429	1.53127	1.40966	1.49262	1.12465	1.25859	1.09517	1.23804	0.961278	1.12901	0.97177	1.07014	1.09757	1.31719	1.20656	1.37584	1.28895	1.45434	1.32883	1.51434
	837.379	1.11448	1.25631	1.10678	1.38517	1.25497	1.44509	1.24981	1.45489	1.12787	1.2588	1.12423	1.22928	1.32614	1.68731	1.33729	1.65861	1.11447	1.25807	1.08745	1.24133	1.15562	1.24006	1.09654	1.19402	1.1903	1.49924	1.25494	1.53755	1.4529	1.52193	1.40941	1.50277	1.11447	1.25807	1.08745	1.24133	0.950373	1.1251	0.973214	1.06957	1.09734	1.31685	1.21703	1.37459	1.29069	1.45665	1.32519	1.51556
	841.603	1.11857	1.25437	1.1054	1.37065	1.25126	1.44729	1.25986	1.44878	1.12797	1.2578	1.12396	1.23231	1.32764	1.68799	1.33199	1.64307	1.10877	1.25381	1.08848	1.23883	1.15648	1.24121	1.09615	1.20107	1.19135	1.51492	1.24458	1.54367	1.45233	1.52572	1.40306	1.50394	1.10877	1.25381	1.08848	1.23883	0.951999	1.12329	0.975426	1.06717	1.10518	1.31509	1.22897	1.37929	1.30325	1.45194	1.31613	1.52036
	845.853	1.11041	1.25556	1.10805	1.36062	1.24188	1.44921	1.26066	1.44519	1.1292	1.26306	1.13067	1.22907	1.32803	1.6915	1.33759	1.64069	1.10563	1.25088	1.09212	1.24391	1.15797	1.23415	1.10365	1.20512	1.19603	1.5127	1.24475	1.54472	1.46029	1.52706	1.39853	1.50563	1.10563	1.25088	1.09212	1.24391	0.947705	1.13134	0.976245	1.0664	1.11555	1.30672	1.23365	1.37454	1.29917	1.45387	1.31791	1.52405
	850.103	1.11392	1.25524	1.10491	1.35407	1.24162	1.4509	1.26617	1.45399	1.13344	1.26889	1.12443	1.22198	1.3234	1.68088	1.34827	1.63839	1.10983	1.24885	1.08597	1.24213	1.152	1.23688	1.11384	1.21007	1.19793	1.50633	1.24334	1.55343	1.45942	1.52599	1.40203	1.49743	1.10983	1.24885	1.08597	1.24213	0.943002	1.12755	0.969705	1.061	1.12104	1.29809	1.22871	1.36913	1.30307	1.45623	1.31189	1.53007
	854.378	1.11386	1.25335	1.10265	1.36126	1.24622	1.45848	1.26661	1.46231	1.13383	1.27799	1.12075	1.22207	1.31826	1.67983	1.34594	1.64441	1.10789	1.24676	1.08428	1.23871	1.15192	1.23726	1.11422	1.21029	1.19514	1.50845	1.24747	1.54925	1.44966	1.52971	1.40398	1.4889	1.10789	1.24676	1.08428	1.23871	0.947974	1.1295	0.960387	1.05848	1.12376	1.30272	1.21472	1.3672	1.30521	1.44688	1.30687	1.52541
	858.602	1.11024	1.25685	1.10315	1.36329	1.2514	1.46014	1.26191	1.46733	1.14309	1.2733	1.1215	1.21794	1.31424	1.67419	1.33483	1.64463	1.1034	1.24599	1.08155	1.2437	1.14651	1.23643	1.1142	1.21245	1.19355	1.505	1.23973	1.5445	1.45552	1.53003	1.40881	1.49297	1.1034	1.24599	1.08155	1.2437	0.950113	1.13201	0.963162	1.05479	1.12795	1.30442	1.21845	1.36769	1.30753	1.42831	1.30571	1.52693
	862.851	1.10863	1.25118	1.10688	1.36336	1.25997	1.46346	1.25817	1.46279	1.14962	1.26707	1.12234	1.22038	1.32236	1.68081	1.3283	1.63895	1.10626	1.24018	1.08094	1.24088	1.1406	1.23552	1.11141	1.21236	1.2002	1.5108	1.2497	1.52828	1.45686	1.52622	1.41066	1.49951	1.10626	1.24018	1.08094	1.24088	0.958335	1.12469	0.959706	1.04721	1.14304	1.31437	1.22401	1.36957	1.29999	1.42239	1.3045	1.52736
	867.101	1.10652	1.24325	1.11286	1.36893	1.2585	1.46351	1.2569	1.45678	1.14956	1.26586	1.12564	1.22151	1.31631	1.66688	1.32574	1.64139	1.1072	1.23056	1.08909	1.23918	1.13425	1.23102	1.11428	1.2103	1.20207	1.51703	1.25077	1.51865	1.45681	1.5283	1.40901	1.49537	1.1072	1.23056	1.08909	1.23918	0.964848	1.12629	0.956192	1.04534	1.14501	1.31358	1.21818	1.38035	1.2979	1.40801	1.3014	1.52035
	871.376	1.11066	1.23788	1.11837	1.37739	1.26106	1.46472	1.25973	1.45911	1.14812	1.27169	1.12485	1.21814	1.31595	1.68034	1.32063	1.64962	1.10811	1.23252	1.08906	1.23398	1.13296	1.22746	1.11043	1.20412	1.21068	1.51142	1.24839	1.51887	1.45724	1.52705	1.41657	1.50308	1.10811	1.23252	1.08906	1.23398	0.963976	1.12648	0.958122	1.04438	1.14067	1.3203	1.21123	1.36171	1.29522	1.42101	1.30245	1.50751
	875.6	1.10989	1.23836	1.1201	1.38737	1.26147	1.46156	1.25533	1.4577	1.1486	1.27101	1.12277	1.21585	1.31172	1.6743	1.31901	1.65019	1.10672	1.23104	1.08784	1.22887	1.13328	1.23114	1.10975	1.20234	1.20111	1.50252	1.24574	1.5191	1.44901	1.52789	1.42281	1.49875	1.10672	1.23104	1.08784	1.22887	0.962914	1.1267	0.954497	1.04569	1.13769	1.33309	1.20521	1.36959	1.30156	1.42366	1.30334	1.51566
	879.85	1.1081	1.23811	1.1229	1.39758	1.26486	1.46378	1.25562	1.45136	1.14291	1.26682	1.11777	1.22316	1.32009	1.68366	1.31946	1.65353	1.10168	1.23208	1.10317	1.2324	1.13225	1.24005	1.10502	1.20128	1.19702	1.50338	1.24584	1.50938	1.44504	1.52508	1.41935	1.51327	1.10168	1.23208	1.10317	1.2324	0.965084	1.12952	0.958618	1.04728	1.13884	1.33335	1.20655	1.36679	1.29961	1.41676	1.30175	1.51529
	884.074	1.10321	1.24165	1.12951	1.40056	1.26976	1.46769	1.25693	1.44813	1.13912	1.26097	1.11529	1.22055	1.32698	1.69519	1.32174	1.64883	1.10244	1.22886	1.10749	1.23319	1.13136	1.23756	1.10313	1.20059	1.19773	1.50271	1.24341	1.52077	1.45094	1.51874	1.41654	1.51204	1.10244	1.22886	1.10749	1.23319	0.969265	1.13463	0.964633	1.04952	1.13165	1.32322	1.21723	1.36329	1.29965	1.41273	1.31001	1.51778
	888.323	1.10963	1.24529	1.12894	1.40122	1.26547	1.46213	1.25961	1.44173	1.12758	1.26164	1.11787	1.22261	1.32756	1.70056	1.32595	1.65273	1.10236	1.22911	1.10595	1.22812	1.1401	1.23962	1.10905	1.19477	1.20311	1.50028	1.25413	1.51752	1.44307	1.51837	1.4192	1.51093	1.10236	1.22911	1.10595	1.22812	0.976122	1.13103	0.966579	1.0556	1.13391	1.31582	1.21475	1.36532	1.30077	1.4234	1.30895	1.51303
	892.547	1.10907	1.24867	1.12792	1.39513	1.25625	1.4596	1.26289	1.44904	1.12616	1.26082	1.11849	1.21988	1.32641	1.69384	1.32933	1.66341	1.10233	1.22887	1.10728	1.23519	1.14089	1.24163	1.11324	1.18782	1.20583	1.49838	1.2562	1.53736	1.45069	1.52617	1.41926	1.50544	1.10233	1.22887	1.10728	1.23519	0.97653	1.13171	0.967255	1.05647	1.12349	1.30582	1.21107	1.36754	1.29968	1.42437	1.31429	1.51539
	896.797	1.10743	1.26104	1.13004	1.39611	1.26047	1.46671	1.27108	1.44907	1.12503	1.26655	1.11321	1.22175	1.33135	1.70355	1.33253	1.65713	1.10187	1.23796	1.09807	1.24347	1.14597	1.23849	1.11595	1.17661	1.21397	1.5017	1.25932	1.53475	1.45617	1.5342	1.41886	1.50796	1.10187	1.23796	1.09807	1.24347	0.969074	1.1271	0.969746	1.0541	1.12307	1.2963	1.20363	1.36573	1.30393	1.43299	1.32573	1.51967
	901.021	1.099	1.27141	1.12302	1.39253	1.25815	1.46199	1.26794	1.44988	1.1279	1.26378	1.10902	1.2216	1.32891	1.69972	1.3387	1.65556	1.11097	1.23837	1.10416	1.24097	1.14684	1.24104	1.11879	1.17453	1.20661	1.49935	1.27702	1.53742	1.45806	1.53657	1.41062	1.50929	1.11097	1.23837	1.10416	1.24097	0.968442	1.12882	0.97015	1.05869	1.11549	1.29629	1.20432	1.37381	1.30481	1.42191	1.3268	1.52833
	905.271	1.10639	1.26976	1.12958	1.39207	1.26343	1.45951	1.27273	1.44891	1.1214	1.26329	1.1061	1.2294	1.33382	1.69643	1.33653	1.66589	1.11191	1.23042	1.10612	1.24414	1.1454	1.2331	1.1152	1.17408	1.21995	1.50499	1.28162	1.53962	1.45798	1.53762	1.40633	1.51366	1.11191	1.23042	1.10612	1.24414	0.969122	1.1313	0.967423	1.05556	1.1089	1.29033	1.2109	1.36323	1.3039	1.41976	1.32561	1.52181
	909.495	1.11045	1.27964	1.13603	1.39382	1.25949	1.45219	1.27229	1.44651	1.1228	1.26882	1.10998	1.21732	1.33215	1.69915	1.33899	1.66838	1.11303	1.2303	1.09794	1.24809	1.14503	1.22108	1.12475	1.17837	1.2322	1.5076	1.28306	1.54027	1.4611	1.5421	1.40526	1.50774	1.11303	1.2303	1.09794	1.24809	0.969024	1.13425	0.962423	1.06458	1.10107	1.29189	1.21936	1.36451	1.30333	1.42001	1.32976	1.51561
	913.744	1.11187	1.26986	1.13146	1.39217	1.25113	1.45358	1.26677	1.44893	1.12711	1.27091	1.11302	1.21298	1.32766	1.69952	1.34133	1.66832	1.11489	1.23375	1.08947	1.24768	1.14351	1.22887	1.1247	1.1736	1.23398	1.50643	1.29239	1.53176	1.46793	1.54942	1.40038	1.50597	1.11489	1.23375	1.08947	1.24768	0.967393	1.12902	0.957875	1.06622	1.10736	1.30217	1.21639	1.35851	1.30312	1.42325	1.33124	1.51274
	917.994	1.1071	1.27098	1.13553	1.39199	1.25371	1.44823	1.27014	1.44771	1.13349	1.26284	1.10593	1.21195	1.32893	1.69421	1.3422	1.6742	1.11254	1.23204	1.08972	1.24568	1.13952	1.23475	1.12626	1.1702	1.23483	1.51433	1.29686	1.54698	1.47031	1.54558	1.39429	1.51435	1.11254	1.23204	1.08972	1.24568	0.962672	1.12879	0.948516	1.05968	1.10113	1.30343	1.21941	1.36272	1.29351	1.4127	1.3339	1.50787
	922.243	1.10478	1.26767	1.13684	1.39469	1.26422	1.4432	1.26946	1.44484	1.13735	1.25896	1.10539	1.21421	1.31431	1.70587	1.34926	1.68203	1.11031	1.23126	1.08217	1.23725	1.14312	1.23951	1.12985	1.17189	1.23124	1.51281	1.2886	1.53686	1.46538	1.53849	1.40163	1.51988	1.11031	1.23126	1.08217	1.23725	0.960348	1.12454	0.951299	1.06089	1.10838	1.31309	1.22009	1.35627	1.30102	1.40651	1.32601	1.50813
	926.467	1.10778	1.25447	1.139	1.3927	1.26674	1.43116	1.25607	1.44662	1.13947	1.25498	1.10583	1.20958	1.3066	1.69984	1.358	1.68778	1.11075	1.22922	1.08826	1.23062	1.14103	1.24677	1.12425	1.18144	1.22635	1.50743	1.28686	1.53903	1.45478	1.53394	1.40623	1.51763	1.11075	1.22922	1.08826	1.23062	0.962987	1.13359	0.948299	1.06876	1.11139	1.31952	1.2274	1.35942	1.29843	1.40749	1.3199	1.51023
	930.666	1.11679	1.25384	1.13989	1.39093	1.26963	1.42742	1.25376	1.45254	1.13942	1.24722	1.10601	1.20374	1.30985	1.68886	1.35712	1.68995	1.1076	1.22732	1.08807	1.23661	1.14162	1.24807	1.12249	1.18568	1.2224	1.50899	1.27493	1.53582	1.45266	1.53101	1.40628	1.5176	1.1076	1.22732	1.08807	1.23661	0.960443	1.14221	0.947238	1.06307	1.10968	1.31121	1.22939	1.35663	1.29457	1.40676	1.32132	1.5195
	934.89	1.11715	1.26541	1.13799	1.38997	1.26703	1.43047	1.25546	1.44843	1.14047	1.2485	1.10543	1.19325	1.3083	1.68502	1.35732	1.68278	1.10499	1.2232	1.08895	1.23679	1.14054	1.25827	1.11459	1.18618	1.21037	1.51653	1.27295	1.53397	1.45183	1.52827	1.41029	1.51498	1.10499	1.2232	1.08895	1.23679	0.963664	1.14342	0.956048	1.06658	1.11403	1.30836	1.22105	1.36047	1.29397	1.40383	1.32289	1.52573
	939.139	1.11903	1.26483	1.12854	1.37618	1.26599	1.43631	1.25099	1.46078	1.14292	1.24339	1.10314	1.19444	1.30809	1.68804	1.35429	1.69068	1.10949	1.22263	1.08922	1.22768	1.1429	1.26326	1.11192	1.18574	1.20309	1.50866	1.2742	1.53721	1.4585	1.53064	1.41463	1.52557	1.10949	1.22263	1.08922	1.22768	0.965341	1.14039	0.963383	1.05901	1.11804	1.30484	1.21432	1.36622	1.28894	1.39575	1.31658	1.52738
	943.363	1.119	1.27986	1.1374	1.36694	1.27752	1.43387	1.25784	1.46303	1.14327	1.24492	1.10578	1.1929	1.31281	1.68215	1.35014	1.69145	1.11093	1.22301	1.09335	1.23457	1.14631	1.25397	1.11787	1.19101	1.20397	1.51708	1.2652	1.541	1.45479	1.52961	1.4191	1.52496	1.11093	1.22301	1.09335	1.23457	0.963777	1.14016	0.964215	1.05431	1.11204	1.29363	1.20871	1.37334	1.28937	1.40648	1.30794	1.52948
	947.613	1.12135	1.28041	1.13725	1.36954	1.28383	1.45233	1.25558	1.46848	1.14358	1.24925	1.10741	1.20041	1.30571	1.69516	1.356	1.68724	1.11458	1.22955	1.09645	1.23595	1.14456	1.25164	1.1157	1.194	1.19923	1.51348	1.25205	1.5342	1.45745	1.53421	1.427	1.51265	1.11458	1.22955	1.09645	1.23595	0.968333	1.14345	0.967753	1.05495	1.11873	1.28792	1.20568	1.37646	1.29446	1.40106	1.31181	1.53298
	951.837	1.12547	1.28923	1.14298	1.37766	1.28672	1.45305	1.25403	1.46871	1.13743	1.25198	1.10279	1.19619	1.31312	1.6908	1.35804	1.67872	1.11587	1.2338	1.10173	1.24295	1.1453	1.25048	1.1053	1.20076	1.20069	1.51797	1.26065	1.53835	1.45682	1.5402	1.4135	1.51469	1.11587	1.2338	1.10173	1.24295	0.967049	1.15572	0.965867	1.05815	1.11875	1.26847	1.19805	1.38116	1.29818	1.40607	1.3204	1.52979
	956.061	1.13044	1.29983	1.14282	1.38098	1.29154	1.44829	1.26024	1.46453	1.13437	1.2467	1.10092	1.19922	1.31305	1.69796	1.35331	1.67274	1.122	1.22882	1.10314	1.24011	1.14616	1.25072	1.11025	1.19406	1.20569	1.50994	1.26241	1.53878	1.46492	1.5512	1.41367	1.51894	1.122	1.22882	1.10314	1.24011	0.969684	1.14631	0.967879	1.05386	1.11484	1.27007	1.1923	1.37441	1.29341	1.41217	1.32248	1.53111
	960.311	1.13073	1.30056	1.15134	1.38009	1.29715	1.44806	1.26591	1.45549	1.13864	1.24607	1.10995	1.20273	1.31954	1.70856	1.35977	1.68133	1.12017	1.22851	1.10003	1.23966	1.14216	1.24935	1.10596	1.19671	1.21366	1.50399	1.26059	1.53104	1.45809	1.55934	1.41642	1.51449	1.12017	1.22851	1.10003	1.23966	0.97635	1.13163	0.962833	1.05747	1.12157	1.27529	1.18921	1.37578	1.28987	1.41378	1.32799	1.52669
	964.509	1.12886	1.29743	1.14538	1.37957	1.3004	1.45418	1.26267	1.46191	1.14302	1.24534	1.11255	1.20584	1.31382	1.72222	1.36502	1.68488	1.12285	1.23816	1.09556	1.23123	1.14537	1.2382	1.10978	1.19413	1.22118	1.49699	1.25906	1.52539	1.45917	1.5678	1.41659	1.5135	1.12285	1.23816	1.09556	1.23123	0.972633	1.13025	0.957121	1.06156	1.12802	1.28569	1.20213	1.37512	1.28725	1.4147	1.32961	1.52104
	968.759	1.12709	1.29299	1.14822	1.37804	1.29987	1.44753	1.25884	1.46077	1.14603	1.24657	1.11042	1.20448	1.3113	1.71734	1.36621	1.6725	1.11857	1.23724	1.09949	1.23489	1.1479	1.23718	1.10447	1.19338	1.23431	1.49857	1.25955	1.52764	1.45712	1.5722	1.4168	1.50109	1.11857	1.23724	1.09949	1.23489	0.975895	1.14196	0.952493	1.0593	1.12434	1.28961	1.21175	1.3733	1.28844	1.42718	1.32861	1.5183
	972.983	1.13116	1.28931	1.14215	1.3838	1.29746	1.44776	1.25483	1.46126	1.14041	1.24512	1.10285	1.20324	1.30902	1.72269	1.3727	1.67324	1.12054	1.23137	1.10006	1.22471	1.1443	1.24188	1.09877	1.19436	1.23811	1.4899	1.2672	1.52694	1.46133	1.57533	1.41255	1.50693	1.12054	1.23137	1.10006	1.22471	0.979124	1.15035	0.957869	1.06363	1.12722	1.29978	1.21661	1.36618	1.2892	1.42107	1.32222	1.50915
	977.207	1.13542	1.28714	1.13846	1.37912	1.28947	1.44526	1.25398	1.45901	1.13302	1.24747	1.10201	1.18962	1.32091	1.71762	1.36399	1.66604	1.11717	1.22205	1.09877	1.22642	1.14607	1.23792	1.09317	1.19631	1.24788	1.48842	1.27174	1.53029	1.46543	1.56407	1.41339	1.51714	1.11717	1.22205	1.09877	1.22642	0.972716	1.1461	0.965758	1.06533	1.12848	1.30765	1.21771	1.36405	1.28824	1.43362	1.31645	1.52061
	981.482	1.14908	1.27301	1.13072	1.37494	1.2904	1.4541	1.25414	1.46026	1.13101	1.25159	1.1023	1.19114	1.32129	1.70934	1.35216	1.66201	1.1121	1.22181	1.09201	1.22147	1.14601	1.23286	1.09849	1.18831	1.25292	1.48023	1.26942	1.53471	1.46647	1.57663	1.4193	1.51389	1.1121	1.22181	1.09201	1.22147	0.976488	1.1436	0.968098	1.06913	1.1356	1.3171	1.224	1.36266	1.28047	1.42856	1.31257	1.52161
	985.706	1.1433	1.27984	1.12291	1.3771	1.2874	1.45984	1.26174	1.46463	1.13006	1.25877	1.10572	1.18366	1.32248	1.70678	1.35527	1.66435	1.1094	1.21914	1.08361	1.21479	1.14289	1.23279	1.09126	1.18835	1.24307	1.48033	1.27053	1.53516	1.46425	1.57091	1.41393	1.50664	1.1094	1.21914	1.08361	1.21479	0.975622	1.14925	0.968253	1.07241	1.14746	1.31339	1.22174	1.36198	1.2911	1.42701	1.30547	1.52776
	989.93	1.15151	1.27386	1.13098	1.3793	1.30115	1.47296	1.28657	1.47289	1.14887	1.28669	1.12789	1.21565	1.33913	1.70866	1.35637	1.66763	1.13312	1.22743	1.09657	1.23224	1.17389	1.25761	1.12282	1.21048	1.24847	1.48613	1.28899	1.563	1.49124	1.57417	1.43815	1.52454	1.13312	1.22743	1.09657	1.23224	0.979267	1.15986	0.975082	1.06917	1.14499	1.30065	1.22636	1.35364	1.32988	1.45225	1.31967	1.55497
	994.128	1.18006	1.28069	1.16184	1.39424	1.34281	1.50097	1.33998	1.50749	1.20718	1.347	1.1946	1.29223	1.38653	1.72066	1.39117	1.69756	1.17517	1.25612	1.13834	1.28552	1.23585	1.31512	1.18947	1.26193	1.26919	1.51227	1.3175	1.58935	1.53596	1.59748	1.48811	1.57319	1.17517	1.25612	1.13834	1.28552	0.992956	1.17083	0.984441	1.07001	1.1611	1.3139	1.26319	1.38259	1.401	1.51163	1.38123	1.61143
	998.378	1.22047	1.28142	1.20344	1.43319	1.39588	1.54448	1.41817	1.54587	1.27538	1.41203	1.28156	1.37457	1.4306	1.75846	1.44938	1.737	1.23395	1.30032	1.18226	1.35031	1.31353	1.36176	1.26496	1.32073	1.2858	1.53562	1.35068	1.62386	1.58481	1.63357	1.54916	1.62482	1.23395	1.30032	1.18226	1.35031	1.00817	1.17515	1.00274	1.09072	1.18697	1.33446	1.29963	1.4101	1.47844	1.58169	1.45005	1.68985
	1002.63	1.25595	1.28938	1.25641	1.46505	1.45126	1.58751	1.49694	1.58733	1.36066	1.4912	1.38568	1.47763	1.47456	1.79263	1.5165	1.77343	1.2863	1.34596	1.24136	1.42422	1.40125	1.42063	1.34056	1.38605	1.31036	1.55925	1.38474	1.65616	1.64107	1.65853	1.61825	1.68354	1.2863	1.34596	1.24136	1.42422	1.03498	1.18437	1.01919	1.10287	1.21422	1.35156	1.36274	1.44596	1.55384	1.65551	1.54596	1.78484
	1006.88	1.28846	1.31357	1.31273	1.49026	1.51507	1.63045	1.57695	1.63688	1.4533	1.58347	1.49701	1.59963	1.51874	1.82389	1.60323	1.81973	1.35725	1.3918	1.29163	1.49721	1.49627	1.48143	1.42389	1.45967	1.33764	1.58626	1.42212	1.68809	1.70831	1.70749	1.69205	1.74157	1.35725	1.3918	1.29163	1.49721	1.06951	1.21396	1.03738	1.12166	1.2309	1.38145	1.43016	1.48023	1.65849	1.7358	1.63681	1.86768
	1011.1	1.31558	1.34115	1.37997	1.53724	1.57122	1.66656	1.66848	1.69605	1.56576	1.68003	1.63151	1.73407	1.57707	1.8707	1.69232	1.86661	1.43318	1.44249	1.36117	1.57679	1.6029	1.56038	1.52464	1.55274	1.36132	1.61172	1.45733	1.73021	1.77831	1.73941	1.77423	1.80711	1.43318	1.44249	1.36117	1.57679	1.10129	1.23119	1.06412	1.13916	1.24279	1.41045	1.48574	1.50981	1.75731	1.83428	1.74231	1.97049
	1015.33	1.37178	1.35501	1.4549	1.58057	1.64447	1.7165	1.76271	1.74729	1.69805	1.80039	1.78601	1.9069	1.64509	1.91772	1.7796	1.92882	1.51272	1.51237	1.4326	1.67779	1.73107	1.64219	1.65322	1.65639	1.3985	1.64723	1.50334	1.77706	1.86053	1.78261	1.87376	1.89153	1.51272	1.51237	1.4326	1.67779	1.14112	1.25579	1.09386	1.15651	1.27124	1.44553	1.55393	1.54233	1.8698	1.95027	1.85457	2.08017
	1019.55	1.41757	1.36984	1.5175	1.63192	1.7005	1.76631	1.83359	1.81662	1.78709	1.88168	1.8899	2.02355	1.68511	1.9656	1.86459	1.96873	1.56184	1.55243	1.4815	1.75218	1.81654	1.68677	1.73444	1.71995	1.42566	1.67363	1.53594	1.79084	1.91309	1.83	1.95032	1.94068	1.56184	1.55243	1.4815	1.75218	1.17311	1.28002	1.12617	1.18547	1.30047	1.49031	1.62394	1.60598	1.93714	2.02829	1.93477	2.16135
	1023.8	1.44556	1.37347	1.56138	1.66157	1.73038	1.79383	1.88188	1.84768	1.8419	1.9211	1.94114	2.08576	1.70711	2.00294	1.90949	1.99376	1.58813	1.58019	1.49379	1.78794	1.85256	1.70248	1.77769	1.75847	1.44046	1.68212	1.55027	1.81015	1.94778	1.85078	1.99859	1.95821	1.58813	1.58019	1.49379	1.78794	1.19272	1.29249	1.15494	1.21212	1.30366	1.49511	1.64079	1.6127	1.95026	2.06419	1.95118	2.19656
	1028.02	1.45419	1.39071	1.59929	1.66646	1.75796	1.80976	1.90027	1.86502	1.88449	1.96482	1.97988	2.15737	1.72818	2.01396	1.93734	2.0067	1.60574	1.58651	1.4994	1.80142	1.87928	1.72725	1.80592	1.78387	1.45553	1.68868	1.55093	1.81194	1.97375	1.8539	2.03407	1.9881	1.60574	1.58651	1.4994	1.80142	1.21409	1.30521	1.16731	1.22859	1.30106	1.50501	1.66837	1.61652	1.97798	2.08831	1.97381	2.22529
	1032.27	1.47267	1.38896	1.61295	1.68153	1.77839	1.81464	1.92439	1.89572	1.92025	2.00168	2.0074	2.21396	1.75344	2.03069	1.96313	2.03081	1.62133	1.5975	1.50594	1.81387	1.91758	1.74046	1.82573	1.80277	1.46601	1.69727	1.55908	1.83339	1.98241	1.87726	2.07922	2.00963	1.62133	1.5975	1.50594	1.81387	1.21948	1.31616	1.17768	1.2552	1.3091	1.51532	1.65602	1.62953	2.00901	2.12654	1.98862	2.24949
	1036.52	1.49239	1.37249	1.62256	1.7097	1.78604	1.8317	1.95147	1.9124	1.95962	2.02699	2.04617	2.25726	1.77345	2.04332	1.98141	2.0552	1.63074	1.61321	1.52117	1.8257	1.93662	1.76374	1.85349	1.82043	1.47564	1.70138	1.56877	1.84565	2.01566	1.88376	2.11564	2.03211	1.63074	1.61321	1.52117	1.8257	1.22123	1.3195	1.18552	1.27078	1.31137	1.52397	1.66071	1.63238	2.02663	2.15468	2.00394	2.27467
	1040.77	1.50949	1.37273	1.63978	1.70263	1.80127	1.84179	1.97438	1.92477	1.98904	2.06534	2.07138	2.30157	1.79615	2.07237	2.00718	2.06293	1.66422	1.60826	1.53665	1.84468	1.95596	1.77456	1.86583	1.83144	1.49124	1.70594	1.57432	1.85758	2.04028	1.89225	2.146	2.04767	1.66422	1.60826	1.53665	1.84468	1.23458	1.33199	1.20094	1.27598	1.32744	1.54762	1.67769	1.64529	2.05702	2.17869	2.0137	2.30651
	1045.02	1.5117	1.37622	1.66496	1.70305	1.81327	1.85326	1.98665	1.95305	2.01208	2.06939	2.09832	2.32449	1.81828	2.08022	2.0319	2.06193	1.66919	1.59659	1.55954	1.85841	1.97446	1.7785	1.86852	1.85194	1.50152	1.72529	1.56216	1.86854	2.05734	1.89407	2.17441	2.05078	1.66919	1.59659	1.55954	1.85841	1.24101	1.33534	1.20194	1.28147	1.32465	1.55036	1.69148	1.6595	2.07679	2.19129	2.02118	2.33396
	1049.27	1.5133	1.38908	1.67698	1.70331	1.82729	1.86217	1.99614	1.94546	2.0272	2.10043	2.13713	2.34885	1.82798	2.08548	2.04787	2.07411	1.6856	1.59842	1.57089	1.86313	1.98567	1.7986	1.8817	1.87021	1.51086	1.73522	1.56879	1.88318	2.08437	1.89205	2.17784	2.07452	1.6856	1.59842	1.57089	1.86313	1.25125	1.34086	1.21065	1.28196	1.33825	1.55007	1.6989	1.66044	2.09195	2.20803	2.0394	2.34716
	1053.52	1.52083	1.39394	1.68298	1.70792	1.82333	1.85707	2.00201	1.94208	2.04731	2.10457	2.17048	2.37722	1.84724	2.09245	2.06535	2.07416	1.70287	1.6001	1.58193	1.86556	2.00357	1.81164	1.8853	1.88712	1.51569	1.7301	1.57912	1.89528	2.08892	1.89892	2.18377	2.10256	1.70287	1.6001	1.58193	1.86556	1.25409	1.35687	1.21013	1.28131	1.34252	1.55898	1.70867	1.68576	2.13021	2.21442	2.06293	2.36873
	1057.77	1.52444	1.39172	1.68688	1.71854	1.82024	1.86369	2.02514	1.95363	2.05336	2.1139	2.21391	2.3911	1.86445	2.10232	2.08542	2.08819	1.7138	1.60821	1.58978	1.88266	2.01494	1.81667	1.88356	1.89738	1.51959	1.74638	1.58523	1.91147	2.10488	1.89958	2.18486	2.11553	1.7138	1.60821	1.58978	1.88266	1.25068	1.35969	1.22295	1.27231	1.34746	1.56404	1.70847	1.69374	2.14159	2.21842	2.07648	2.38218
	1061.99	1.52882	1.40585	1.69395	1.70118	1.8299	1.87804	2.03624	1.93638	2.07336	2.12235	2.23579	2.38801	1.86016	2.10339	2.09765	2.08633	1.73066	1.60956	1.5944	1.89546	2.01772	1.82658	1.89944	1.91217	1.52853	1.73925	1.57878	1.91468	2.12789	1.89743	2.192	2.12502	1.73066	1.60956	1.5944	1.89546	1.2609	1.36211	1.23298	1.27285	1.3467	1.57273	1.72865	1.69446	2.15858	2.23825	2.08209	2.41208
	1066.24	1.52724	1.42545	1.71453	1.70592	1.8486	1.88194	2.03691	1.95186	2.09234	2.13989	2.24968	2.4082	1.87929	2.11654	2.10932	2.08543	1.73962	1.61758	1.60935	1.90348	2.04459	1.83569	1.9163	1.9246	1.52089	1.74892	1.58369	1.91585	2.11053	1.90483	2.18984	2.13513	1.73962	1.61758	1.60935	1.90348	1.26472	1.36557	1.24382	1.27838	1.35595	1.55758	1.73953	1.68964	2.16353	2.253	2.09699	2.43237
	1070.49	1.52978	1.42976	1.71808	1.70525	1.86703	1.88587	2.04389	1.94622	2.10775	2.13877	2.25341	2.41558	1.87459	2.10641	2.11722	2.09338	1.73113	1.63856	1.60481	1.9158	2.06353	1.85571	1.92108	1.94087	1.51759	1.76603	1.58903	1.90439	2.11016	1.91273	2.19903	2.13726	1.73113	1.63856	1.60481	1.9158	1.26348	1.35939	1.2398	1.28106	1.34316	1.5511	1.74277	1.69924	2.16385	2.25871	2.11642	2.43182
	1074.69	1.53092	1.43039	1.71457	1.70156	1.87969	1.90043	2.06039	1.94359	2.12611	2.16226	2.24836	2.45276	1.8839	2.10226	2.12455	2.08619	1.74518	1.65348	1.59789	1.9274	2.07153	1.86764	1.94006	1.94581	1.52166	1.75485	1.60108	1.90207	2.1123	1.9191	2.20221	2.14446	1.74518	1.65348	1.59789	1.9274	1.26815	1.35788	1.24478	1.29644	1.3422	1.54721	1.7564	1.69842	2.17066	2.25612	2.133	2.43689
	1078.94	1.5453	1.42662	1.71658	1.69664	1.87967	1.90714	2.07817	1.95741	2.13473	2.15779	2.25594	2.47263	1.9014	2.10495	2.13308	2.09338	1.73435	1.67225	1.59491	1.93055	2.09	1.86348	1.94476	1.95494	1.52247	1.75058	1.5801	1.9172	2.11017	1.92952	2.21232	2.14511	1.73435	1.67225	1.59491	1.93055	1.26912	1.35053	1.24595	1.30361	1.333	1.53954	1.76169	1.69785	2.18488	2.25983	2.14498	2.4437
	1083.14	1.54891	1.42626	1.71636	1.68945	1.8968	1.91288	2.08091	1.96896	2.12977	2.17784	2.26441	2.47507	1.89571	2.10335	2.14352	2.095	1.74557	1.68057	1.60773	1.94354	2.09473	1.86681	1.94213	1.94861	1.52423	1.75447	1.57957	1.92038	2.13223	1.93337	2.21897	2.14349	1.74557	1.68057	1.60773	1.94354	1.28446	1.34398	1.26408	1.3076	1.33432	1.53586	1.77099	1.67871	2.1912	2.28468	2.14404	2.47438
	1087.36	1.55998	1.43314	1.72488	1.68133	1.90196	1.91087	2.06556	1.9708	2.1344	2.1833	2.2634	2.48135	1.89051	2.10503	2.14154	2.10705	1.75767	1.68429	1.6299	1.94322	2.10272	1.87889	1.95704	1.94703	1.5266	1.73856	1.57956	1.92018	2.13432	1.94555	2.23018	2.13501	1.75767	1.68429	1.6299	1.94322	1.29395	1.34901	1.26003	1.30756	1.34926	1.53964	1.78274	1.68107	2.19849	2.29291	2.15645	2.50286
	1091.61	1.56214	1.43032	1.73405	1.7034	1.88881	1.90353	2.06301	1.97552	2.1447	2.19975	2.25395	2.50877	1.91102	2.10851	2.14452	2.10582	1.75907	1.68719	1.63698	1.95149	2.10854	1.88162	1.96875	1.96283	1.52253	1.75204	1.59476	1.91135	2.12911	1.95808	2.24626	2.12891	1.75907	1.68719	1.63698	1.95149	1.28986	1.35363	1.25804	1.30048	1.34689	1.53315	1.7823	1.68674	2.21139	2.28528	2.16696	2.5091
	1095.86	1.57321	1.41295	1.7417	1.69961	1.89066	1.90426	2.07228	1.97479	2.13714	2.19605	2.25466	2.52528	1.90851	2.10821	2.15509	2.09574	1.76401	1.69123	1.63217	1.96199	2.11048	1.87947	1.9751	1.96826	1.53332	1.74115	1.59226	1.91301	2.13319	1.97697	2.25732	2.12828	1.76401	1.69123	1.63217	1.96199	1.29659	1.35154	1.25144	1.29602	1.34059	1.53529	1.77602	1.69512	2.22213	2.29127	2.17469	2.50374
	1100.11	1.57794	1.41318	1.74567	1.71094	1.88854	1.91575	2.06226	1.99328	2.13508	2.21442	2.26156	2.54405	1.91674	2.11224	2.15903	2.09692	1.76591	1.6823	1.63972	1.96306	2.11397	1.8696	1.98039	1.96901	1.53808	1.73669	1.60152	1.93169	2.14275	1.98437	2.2514	2.13918	1.76591	1.6823	1.63972	1.96306	1.30074	1.35372	1.25579	1.30258	1.35485	1.53631	1.78036	1.6835	2.25696	2.30738	2.17959	2.51844
	1104.36	1.58349	1.41535	1.74394	1.7128	1.89005	1.91385	2.04461	2.00088	2.13369	2.23185	2.26503	2.52135	1.90804	2.12572	2.15295	2.11192	1.76882	1.68657	1.63791	1.97781	2.12199	1.86783	1.97566	1.97005	1.53658	1.7466	1.60444	1.93854	2.14811	1.99489	2.25985	2.14896	1.76882	1.68657	1.63791	1.97781	1.29883	1.36393	1.26446	1.29369	1.36465	1.54467	1.77657	1.69838	2.27262	2.31028	2.19254	2.52952
	1108.61	1.56931	1.4175	1.73804	1.71523	1.89238	1.91633	2.04436	2.00555	2.14534	2.24755	2.25894	2.51007	1.90517	2.14037	2.16885	2.10704	1.78245	1.69581	1.63996	1.99093	2.12154	1.86817	1.96284	1.96546	1.53449	1.75767	1.61983	1.93192	2.15057	1.98455	2.26657	2.15551	1.78245	1.69581	1.63996	1.99093	1.29926	1.37568	1.25936	1.29478	1.37421	1.55081	1.77818	1.71528	2.28451	2.3209	2.19023	2.53658
	1112.84	1.56284	1.42685	1.76585	1.73454	1.89123	1.92543	2.05109	2.01624	2.15367	2.26032	2.2577	2.51188	1.90847	2.14117	2.1612	2.10661	1.77553	1.70087	1.64686	1.99301	2.12254	1.85613	1.96491	1.9701	1.52846	1.76878	1.61975	1.93884	2.14383	1.98582	2.27424	2.16591	1.77553	1.70087	1.64686	1.99301	1.30103	1.37701	1.24607	1.30099	1.37632	1.5476	1.78777	1.72305	2.28587	2.33405	2.20808	2.53029
	1117.03	1.56657	1.41827	1.76528	1.74481	1.88463	1.92606	2.04976	2.02154	2.15628	2.27921	2.25389	2.52842	1.92456	2.13291	2.17349	2.09096	1.76395	1.70119	1.64558	1.99927	2.1197	1.85414	1.96709	1.98217	1.52123	1.7854	1.63137	1.9454	2.14765	1.9879	2.27751	2.1808	1.76395	1.70119	1.64558	1.99927	1.30155	1.3733	1.24655	1.31137	1.37148	1.54061	1.78916	1.72397	2.29529	2.35551	2.22272	2.51548
	1121.23	1.56178	1.42128	1.77703	1.74496	1.90326	1.93794	2.06063	2.03167	2.14861	2.27351	2.27116	2.52367	1.91699	2.13586	2.18583	2.09248	1.76194	1.70117	1.63456	1.99157	2.10901	1.85889	1.96247	1.98039	1.52433	1.7832	1.62528	1.95541	2.16419	1.98479	2.27442	2.19961	1.76194	1.70117	1.63456	1.99157	1.30547	1.37627	1.24785	1.31323	1.37945	1.55446	1.80366	1.72454	2.28676	2.36703	2.23331	2.50851
	1125.48	1.55999	1.43156	1.76936	1.74296	1.89635	1.93331	2.07033	2.02738	2.16715	2.28597	2.29589	2.50913	1.91295	2.14478	2.19051	2.0908	1.7772	1.70876	1.6334	1.98591	2.10996	1.85672	1.94938	1.98347	1.52438	1.78854	1.6264	1.97151	2.18215	1.97633	2.26913	2.19547	1.7772	1.70876	1.6334	1.98591	1.30371	1.38716	1.24946	1.31643	1.3881	1.56795	1.81187	1.731	2.29725	2.35932	2.23553	2.50298
	1129.73	1.56977	1.42302	1.77148	1.75098	1.89255	1.92999	2.08548	2.03119	2.18133	2.28169	2.31263	2.49239	1.91349	2.14384	2.19526	2.09574	1.78514	1.72187	1.635	1.99561	2.11133	1.85129	1.96087	1.98866	1.53253	1.79614	1.6324	1.96726	2.18614	1.97293	2.27656	2.18953	1.78514	1.72187	1.635	1.99561	1.30904	1.39304	1.24483	1.31863	1.39054	1.57323	1.81995	1.74993	2.29299	2.36372	2.22754	2.51036
	1133.98	1.57625	1.41552	1.77597	1.75946	1.8927	1.9277	2.10407	2.04329	2.17618	2.27604	2.31894	2.48252	1.91042	2.14525	2.20804	2.08675	1.7849	1.73188	1.63765	1.98738	2.11503	1.8562	1.96166	1.98108	1.54118	1.7875	1.64266	1.95754	2.18427	1.97489	2.2849	2.17765	1.7849	1.73188	1.63765	1.98738	1.31433	1.3875	1.2509	1.33253	1.37873	1.5697	1.83175	1.74018	2.2811	2.38128	2.22838	2.50087
	1138.2	1.58375	1.41342	1.7823	1.769	1.89031	1.93135	2.09583	2.04074	2.18278	2.28357	2.32352	2.48931	1.9196	2.13538	2.20692	2.09236	1.79936	1.7366	1.64089	1.97965	2.11285	1.86915	1.97448	1.98847	1.53611	1.78216	1.65364	1.96145	2.18529	1.97898	2.28243	2.1828	1.79936	1.7366	1.64089	1.97965	1.31508	1.38258	1.26116	1.33908	1.37208	1.59232	1.83854	1.72168	2.28356	2.38504	2.23678	2.52071
	1142.45	1.59749	1.40146	1.75685	1.77299	1.89079	1.92678	2.11003	2.03118	2.18757	2.2803	2.32546	2.49475	1.91938	2.13277	2.23597	2.09221	1.80131	1.73201	1.63963	1.98576	2.12121	1.89745	1.9768	1.98639	1.54083	1.782	1.65917	1.95589	2.18751	1.98283	2.26487	2.17118	1.80131	1.73201	1.63963	1.98576	1.31355	1.38208	1.27002	1.3336	1.37616	1.6089	1.83319	1.72898	2.29529	2.3574	2.25335	2.52813
	1146.7	1.59498	1.41053	1.75548	1.76817	1.90129	1.93679	2.1273	2.03549	2.19452	2.27623	2.33422	2.4847	1.91629	2.14422	2.25048	2.10868	1.82182	1.73609	1.64624	1.99033	2.13414	1.90577	1.9868	1.99968	1.54546	1.78148	1.65974	1.94704	2.1891	1.98574	2.27613	2.16666	1.82182	1.73609	1.64624	1.99033	1.31484	1.39282	1.27539	1.34482	1.3791	1.6266	1.83446	1.73269	2.29599	2.36266	2.24945	2.54054
	1150.95	1.60862	1.4093	1.75223	1.76701	1.89633	1.93822	2.13605	2.04441	2.20257	2.28618	2.34736	2.48016	1.92357	2.14217	2.25028	2.10615	1.82637	1.7505	1.65015	1.99529	2.14951	1.89746	2.00201	2.00088	1.54306	1.78022	1.65929	1.95438	2.19958	1.99814	2.28758	2.15259	1.82637	1.7505	1.65015	1.99529	1.32433	1.38734	1.28006	1.35113	1.37558	1.62076	1.82975	1.74193	2.30091	2.36425	2.24853	2.55052
	1155.2	1.61224	1.41561	1.74584	1.76237	1.9095	1.94393	2.13514	2.04529	2.20534	2.28625	2.33406	2.49674	1.93208	2.138	2.25362	2.13031	1.81381	1.74362	1.65026	2.00594	2.14722	1.90363	2.00987	1.99881	1.54383	1.78967	1.66642	1.95083	2.18631	1.99694	2.28986	2.16294	1.81381	1.74362	1.65026	2.00594	1.33344	1.38663	1.28912	1.3527	1.3883	1.61214	1.82851	1.73214	2.29477	2.38705	2.24184	2.58615
	1159.43	1.6154	1.42113	1.7407	1.75395	1.90696	1.943	2.13263	2.03844	2.19739	2.27129	2.32569	2.51108	1.94607	2.12963	2.26101	2.13325	1.81221	1.74081	1.65416	2.0065	2.14625	1.91221	1.99754	1.9914	1.53153	1.77577	1.66678	1.95597	2.18505	1.99906	2.28457	2.15948	1.81221	1.74081	1.65416	2.0065	1.33306	1.38622	1.29183	1.35321	1.38652	1.61832	1.82173	1.71924	2.29455	2.3879	2.23767	2.57699
	1163.65	1.60646	1.41955	1.74721	1.74599	1.90787	1.94229	2.13332	2.027	2.20287	2.25773	2.32192	2.53324	1.95221	2.14622	2.26198	2.14102	1.81981	1.74239	1.65621	2.01132	2.14653	1.91548	1.99433	2.00567	1.52717	1.7815	1.66287	1.96527	2.18044	1.99241	2.28097	2.16398	1.81981	1.74239	1.65621	2.01132	1.332	1.38258	1.28995	1.34287	1.39431	1.6174	1.82084	1.7312	2.31858	2.40338	2.24117	2.57678
	1167.9	1.60759	1.41365	1.74694	1.74674	1.91215	1.94592	2.13847	2.02826	2.20446	2.25804	2.31846	2.54529	1.94255	2.15816	2.26677	2.14828	1.80496	1.73276	1.67047	2.01097	2.1544	1.92124	2.00381	2.01213	1.5413	1.78456	1.65494	1.96344	2.18381	2.00394	2.29067	2.16713	1.80496	1.73276	1.67047	2.01097	1.33619	1.38821	1.28249	1.33703	1.40183	1.60415	1.82178	1.73689	2.31915	2.40775	2.22858	2.56968
	1172.12	1.59923	1.41635	1.76226	1.73626	1.92014	1.94665	2.11494	2.03296	2.2087	2.25681	2.31759	2.54963	1.94836	2.15767	2.26449	2.1553	1.80267	1.72371	1.66695	2.00638	2.15128	1.90475	2.01427	2.01684	1.54729	1.77987	1.65039	1.98212	2.19515	2.00422	2.30163	2.17129	1.80267	1.72371	1.66695	2.00638	1.33792	1.39068	1.27486	1.32915	1.39445	1.59886	1.82103	1.721	2.31631	2.41675	2.22499	2.5591
	1176.35	1.60531	1.41308	1.75966	1.74303	1.92477	1.93613	2.11553	2.04316	2.21414	2.25075	2.32204	2.56265	1.9458	2.15408	2.23584	2.16474	1.78743	1.72881	1.64687	2.00192	2.14746	1.9003	1.98985	2.00454	1.55033	1.77697	1.64829	1.99088	2.2013	2.00318	2.3005	2.17812	1.78743	1.72881	1.64687	2.00192	1.3367	1.38673	1.27022	1.32032	1.38436	1.59629	1.8209	1.72184	2.32685	2.41447	2.23395	2.56145
	1180.6	1.59814	1.4112	1.75917	1.75479	1.92124	1.92706	2.10973	2.04216	2.22341	2.2437	2.3157	2.57581	1.9516	2.1402	2.22962	2.17425	1.78905	1.72179	1.65697	2.00415	2.14381	1.91481	1.99594	2.00368	1.5635	1.77164	1.65482	1.99841	2.18925	1.9858	2.30146	2.18153	1.78905	1.72179	1.65697	2.00415	1.33177	1.3866	1.27041	1.32676	1.38553	1.59229	1.83339	1.71469	2.33404	2.42691	2.23303	2.56899
	1184.82	1.59559	1.3971	1.78105	1.76868	1.90912	1.92812	2.09826	2.05004	2.21136	2.25697	2.31951	2.57455	1.94307	2.13941	2.23064	2.17078	1.80835	1.72663	1.66625	1.99246	2.14965	1.92042	2.00277	2.02186	1.55995	1.76776	1.64549	1.99222	2.186	1.99411	2.31752	2.18415	1.80835	1.72663	1.66625	1.99246	1.33106	1.38142	1.26381	1.32861	1.37258	1.58792	1.8477	1.71535	2.3481	2.43301	2.24505	2.54254
	1189.05	1.59814	1.38829	1.78466	1.78167	1.92309	1.93503	2.09403	2.05537	2.22077	2.27318	2.30689	2.58174	1.94567	2.16172	2.24081	2.17926	1.8085	1.73549	1.66828	1.98754	2.15652	1.91461	2.03069	2.02753	1.56309	1.77362	1.63494	1.98308	2.18705	2.0059	2.3357	2.20532	1.8085	1.73549	1.66828	1.98754	1.32435	1.37673	1.26757	1.32483	1.37073	1.57784	1.86196	1.72187	2.35018	2.4323	2.26051	2.54978
	1193.3	1.60714	1.39453	1.76871	1.78815	1.93351	1.94291	2.10774	2.06117	2.23984	2.29173	2.32497	2.58892	1.94476	2.14199	2.24437	2.19419	1.81599	1.72989	1.67379	1.98591	2.16051	1.9147	2.03854	2.02084	1.56413	1.78857	1.63888	1.99085	2.19756	2.00787	2.33965	2.22006	1.81599	1.72989	1.67379	1.98591	1.32254	1.38271	1.2734	1.32607	1.37062	1.57246	1.87025	1.71579	2.32412	2.41473	2.26362	2.56651
	1197.52	1.60913	1.4018	1.76121	1.79191	1.93059	1.93541	2.11101	2.06475	2.23295	2.29194	2.34053	2.60588	1.94418	2.13292	2.25011	2.18869	1.82934	1.73621	1.66047	1.98385	2.15413	1.90464	2.03906	2.02483	1.55375	1.79024	1.65242	1.98501	2.1979	2.00055	2.33067	2.20399	1.82934	1.73621	1.66047	1.98385	1.32109	1.38815	1.27177	1.33177	1.36123	1.56654	1.86623	1.71046	2.3233	2.40573	2.27736	2.58144
	1201.72	1.6188	1.40493	1.74872	1.798	1.93281	1.94022	2.1253	2.07594	2.23376	2.29603	2.35302	2.60353	1.94805	2.12879	2.24994	2.19683	1.84625	1.74683	1.65847	1.98745	2.16019	1.90706	2.04095	2.02188	1.54745	1.79552	1.65686	1.96815	2.18209	2.00471	2.33786	2.21509	1.84625	1.74683	1.65847	1.98745	1.31802	1.386	1.26781	1.34364	1.36122	1.54886	1.86561	1.72374	2.33299	2.4099	2.27517	2.59316
	1205.92	1.6208	1.40099	1.74467	1.80181	1.92919	1.94215	2.11862	2.06119	2.22713	2.31349	2.35461	2.59171	1.96659	2.13082	2.25072	2.19046	1.84527	1.74586	1.66906	1.98962	2.15856	1.90785	2.05454	2.01759	1.54523	1.80209	1.65965	1.96275	2.18529	2.00722	2.33745	2.21197	1.84527	1.74586	1.66906	1.98962	1.32285	1.39466	1.27172	1.34759	1.37186	1.54329	1.86094	1.72548	2.33706	2.41373	2.27464	2.59547
	1210.12	1.62205	1.40682	1.73177	1.77991	1.93824	1.95454	2.11432	2.05907	2.21713	2.32245	2.35211	2.59661	1.96586	2.15977	2.25318	2.18891	1.84947	1.74655	1.66077	1.99317	2.15283	1.90424	2.03915	2.02841	1.53036	1.81877	1.66005	1.95917	2.18328	2.02724	2.32991	2.21649	1.84947	1.74655	1.66077	1.99317	1.32842	1.39702	1.27569	1.33848	1.3725	1.54549	1.85441	1.71949	2.3464	2.40758	2.26878	2.58849
	1214.34	1.62679	1.41709	1.7146	1.78593	1.95486	1.95022	2.12567	2.04845	2.23275	2.33556	2.346	2.61162	1.97406	2.17269	2.24906	2.19145	1.83503	1.73905	1.65548	2.0145	2.15649	1.90296	2.02997	2.01538	1.52372	1.82014	1.66709	1.95805	2.19595	2.02625	2.3262	2.21805	1.83503	1.73905	1.65548	2.0145	1.32391	1.39269	1.27694	1.33962	1.37707	1.55508	1.8475	1.72108	2.35129	2.40075	2.27483	2.61186
	1218.59	1.6147	1.42304	1.72437	1.76925	1.95395	1.96191	2.14654	2.04327	2.2318	2.3373	2.37511	2.61776	1.95137	2.15179	2.23455	2.17972	1.83163	1.73888	1.64935	2.02833	2.15816	1.90372	2.02752	2.02533	1.52665	1.83423	1.67286	1.96357	2.19265	2.00648	2.32178	2.20461	1.83163	1.73888	1.64935	2.02833	1.32072	1.39936	1.27254	1.34924	1.37328	1.55824	1.82858	1.72724	2.35975	2.40742	2.2702	2.61263
	1222.81	1.59909	1.42539	1.7407	1.78351	1.93606	1.96257	2.13985	2.03684	2.22382	2.34426	2.36163	2.61423	1.95797	2.15969	2.23048	2.16804	1.82672	1.73278	1.63823	2.02472	2.15705	1.88807	2.02919	2.02961	1.53015	1.81687	1.67269	1.9608	2.19324	2.02458	2.32247	2.20908	1.82672	1.73278	1.63823	2.02472	1.31815	1.39968	1.26781	1.35219	1.37187	1.5638	1.81854	1.72356	2.36016	2.42308	2.27332	2.61056
	1227.06	1.59239	1.41845	1.75902	1.77849	1.95005	1.96961	2.13848	2.04538	2.23088	2.35089	2.34553	2.59758	1.96465	2.15115	2.22717	2.1689	1.81333	1.72355	1.63687	2.03828	2.16338	1.8908	2.02394	2.02111	1.53986	1.80101	1.66473	1.9674	2.19698	2.03052	2.33709	2.224	1.81333	1.72355	1.63687	2.03828	1.32215	1.38957	1.27103	1.34652	1.38154	1.57249	1.83105	1.72534	2.36829	2.4354	2.27675	2.59215
	1231.29	1.57718	1.41314	1.76264	1.77136	1.95327	1.96329	2.13734	2.04884	2.22477	2.36002	2.33974	2.59868	1.97297	2.1508	2.22839	2.14989	1.80578	1.72417	1.63574	2.05067	2.16729	1.89576	2.01648	2.02502	1.5407	1.78976	1.66294	1.97439	2.1928	2.02298	2.34642	2.22555	1.80578	1.72417	1.63574	2.05067	1.32563	1.38925	1.27594	1.34081	1.39386	1.58847	1.83729	1.71146	2.37577	2.44914	2.27315	2.59806
	1235.51	1.57232	1.42702	1.7689	1.78017	1.95852	1.97917	2.13397	2.04444	2.2294	2.35968	2.32662	2.625	1.9605	2.14646	2.24648	2.14869	1.81201	1.72217	1.6348	2.04713	2.17307	1.90294	2.01933	2.03029	1.54083	1.78802	1.65699	1.97344	2.18995	2.02216	2.3517	2.23937	1.81201	1.72217	1.6348	2.04713	1.32642	1.37545	1.27499	1.33541	1.38759	1.5787	1.83659	1.70213	2.35822	2.44474	2.27388	2.58949
	1239.73	1.57357	1.42379	1.77141	1.7873	1.95269	1.99127	2.14225	2.05341	2.24128	2.34113	2.33529	2.62921	1.9639	2.11857	2.24602	2.16216	1.80754	1.73067	1.6432	2.06457	2.20171	1.89451	2.0288	2.02791	1.5437	1.78569	1.65385	1.96552	2.19854	2.00736	2.34736	2.24503	1.80754	1.73067	1.6432	2.06457	1.32398	1.3816	1.26166	1.33375	1.38652	1.58906	1.83925	1.70263	2.35759	2.4434	2.29265	2.57555
	1243.98	1.5725	1.41464	1.78342	1.77428	1.94663	2.01263	2.14412	2.05753	2.23284	2.31899	2.34765	2.62416	1.96427	2.10486	2.24764	2.15163	1.79867	1.73265	1.65141	2.04643	2.19498	1.89928	2.03375	2.03763	1.55596	1.78731	1.66022	1.98285	2.19458	2.00949	2.34531	2.24036	1.79867	1.73265	1.65141	2.04643	1.32819	1.38863	1.27253	1.32635	1.38907	1.60362	1.83389	1.69764	2.33993	2.44932	2.28679	2.57512
	1248.21	1.56832	1.41675	1.77314	1.79085	1.9537	2.00665	2.12987	2.05423	2.22713	2.3141	2.35216	2.62858	1.97773	2.11509	2.26054	2.15556	1.80452	1.73452	1.65263	2.04224	2.1848	1.90699	2.00379	2.01776	1.55574	1.76887	1.67007	1.99744	2.19468	2.02596	2.3544	2.25061	1.80452	1.73452	1.65263	2.04224	1.33388	1.38772	1.27459	1.32966	1.3974	1.60046	1.84165	1.69604	2.32985	2.46044	2.28727	2.58187
	1252.46	1.59138	1.41383	1.77234	1.7798	1.96405	2.00677	2.12782	2.06861	2.23133	2.30265	2.363	2.62812	1.96455	2.1181	2.27182	2.16622	1.80919	1.74816	1.66125	2.043	2.18086	1.92831	2.01198	2.0109	1.54496	1.77051	1.6659	2.00271	2.1872	2.01453	2.36151	2.23653	1.80919	1.74816	1.66125	2.043	1.32974	1.38333	1.27513	1.32931	1.40205	1.60789	1.84044	1.68892	2.32957	2.44342	2.28558	2.56718
	1256.71	1.58135	1.42524	1.76682	1.78552	1.96479	1.99832	2.13086	2.05401	2.23253	2.29504	2.39219	2.63524	1.96519	2.12464	2.26728	2.15906	1.82065	1.76467	1.67784	2.04856	2.17557	1.92314	2.01278	2.02911	1.54271	1.77298	1.66571	2.00983	2.18603	2.01944	2.35743	2.2351	1.82065	1.76467	1.67784	2.04856	1.32099	1.37939	1.27487	1.32543	1.40006	1.59652	1.82743	1.69601	2.33317	2.43305	2.27002	2.58662
	1260.98	1.58898	1.42345	1.77999	1.78355	1.97252	2.00374	2.13453	2.04531	2.2497	2.29486	2.41278	2.63385	1.95985	2.13735	2.2596	2.16879	1.82368	1.76563	1.68509	2.04222	2.16931	1.91024	2.01892	2.04508	1.54239	1.78143	1.67323	2.0091	2.20623	2.02704	2.36087	2.22133	1.82368	1.76563	1.68509	2.04222	1.32194	1.37857	1.27918	1.3326	1.38589	1.58563	1.82546	1.70892	2.32348	2.42887	2.26696	2.58686
	1265.21	1.58504	1.41844	1.78805	1.77655	1.96431	1.98615	2.13646	2.05761	2.26706	2.30208	2.43377	2.62808	1.96665	2.14057	2.2606	2.16971	1.80997	1.7691	1.69586	2.04466	2.16118	1.89901	2.02849	2.05121	1.54377	1.77929	1.68509	2.01635	2.21266	2.02544	2.37053	2.22554	1.80997	1.7691	1.69586	2.04466	1.31563	1.38544	1.28323	1.3357	1.39574	1.59501	1.84163	1.71028	2.33309	2.43009	2.26324	2.59352
	1269.48	1.5847	1.41473	1.7924	1.7852	1.97418	1.96509	2.13071	2.0503	2.26017	2.33981	2.42744	2.62387	1.96834	2.15832	2.26741	2.1595	1.80978	1.77067	1.684	2.03356	2.13642	1.90398	2.02472	2.0503	1.54014	1.79024	1.6986	2.01284	2.20737	2.03233	2.38076	2.22427	1.80978	1.77067	1.684	2.03356	1.3141	1.37732	1.28372	1.3356	1.40272	1.59396	1.8355	1.7117	2.32797	2.42148	2.2584	2.60884
	1273.73	1.58382	1.40355	1.78483	1.7805	1.9854	1.94674	2.13107	2.04565	2.2616	2.34214	2.42063	2.62572	1.97188	2.15591	2.26398	2.16242	1.82095	1.7733	1.67181	2.04604	2.12862	1.8944	2.03403	2.05223	1.53583	1.79513	1.69103	2.00414	2.21288	2.02759	2.38455	2.21801	1.82095	1.7733	1.67181	2.04604	1.31954	1.36437	1.26663	1.34245	1.39848	1.57835	1.83644	1.73279	2.33428	2.42046	2.26169	2.60754
	1277.98	1.59679	1.39246	1.79023	1.76898	1.97884	1.94871	2.13258	2.0513	2.27664	2.35534	2.42862	2.60836	1.97394	2.16163	2.25377	2.162	1.82131	1.76357	1.67803	2.04723	2.13428	1.89378	2.03381	2.06512	1.53406	1.8113	1.67927	1.99979	2.211	2.02084	2.38374	2.21635	1.82131	1.76357	1.67803	2.04723	1.32099	1.36487	1.26982	1.33021	1.39892	1.58079	1.84832	1.73633	2.34646	2.41994	2.27139	2.58559
	1282.23	1.59168	1.39232	1.79089	1.76855	1.98785	1.94512	2.14613	2.03447	2.2662	2.35975	2.44225	2.60638	1.97661	2.14693	2.2626	2.16564	1.82224	1.76171	1.67312	2.05396	2.14294	1.89397	2.03441	2.07802	1.55444	1.80285	1.68783	1.99872	2.22192	2.03029	2.36501	2.22517	1.82224	1.76171	1.67312	2.05396	1.33086	1.3724	1.25794	1.32653	1.39316	1.58173	1.85567	1.7515	2.3689	2.43157	2.27573	2.5983
	1286.45	1.60623	1.39695	1.78882	1.7689	1.9816	1.94404	2.15697	2.04642	2.2646	2.36853	2.42902	2.59929	1.98149	2.15439	2.25544	2.17792	1.82117	1.75598	1.66315	2.04941	2.15145	1.89377	2.03866	2.06745	1.55782	1.81443	1.68491	1.9814	2.21817	2.02467	2.37194	2.22113	1.82117	1.75598	1.66315	2.04941	1.33406	1.37494	1.26292	1.33282	1.39468	1.58885	1.85508	1.74045	2.36443	2.45045	2.29849	2.59431
	1290.7	1.60168	1.40812	1.78361	1.77321	1.98902	1.95496	2.15819	2.05793	2.25951	2.36102	2.40597	2.62234	1.9802	2.16669	2.26521	2.18141	1.83086	1.76155	1.6681	2.06296	2.15465	1.91212	2.03554	2.06077	1.56232	1.80842	1.68668	1.98202	2.20804	2.02194	2.37513	2.22604	1.83086	1.76155	1.6681	2.06296	1.33668	1.37731	1.25901	1.33182	1.40364	1.60439	1.85768	1.73681	2.3621	2.4406	2.30445	2.58389
	1294.95	1.60013	1.40032	1.78894	1.7632	1.99822	1.97981	2.17164	2.05899	2.23795	2.34336	2.39452	2.61811	1.95821	2.15679	2.28759	2.17702	1.83622	1.75685	1.67241	2.05887	2.1603	1.91261	2.03806	2.0546	1.56827	1.81249	1.68073	1.98318	2.19734	2.02268	2.37081	2.21184	1.83622	1.75685	1.67241	2.05887	1.34324	1.38094	1.25657	1.33105	1.3978	1.60043	1.84552	1.7331	2.37898	2.44675	2.30895	2.59608
	1299.2	1.59269	1.39381	1.79254	1.74259	1.99864	1.99608	2.17532	2.04661	2.23129	2.34151	2.41268	2.60267	1.93594	2.14442	2.29279	2.17794	1.83422	1.74993	1.68637	2.05586	2.16508	1.91098	2.03194	2.05	1.56895	1.79554	1.67056	1.98478	2.19757	2.01748	2.37341	2.20574	1.83422	1.74993	1.68637	2.05586	1.34631	1.3801	1.261	1.33317	1.38817	1.59064	1.86368	1.74193	2.38769	2.46467	2.31329	2.59478
	1303.43	1.58971	1.40949	1.79284	1.74591	1.98616	2.00361	2.17011	2.04881	2.23392	2.35265	2.43278	2.59267	1.93428	2.14719	2.30439	2.17965	1.82236	1.75738	1.68788	2.04605	2.18229	1.9253	2.02444	2.03663	1.56256	1.79327	1.66932	1.9858	2.1947	2.01316	2.37209	2.21592	1.82236	1.75738	1.68788	2.04605	1.34146	1.38452	1.26887	1.32767	1.3846	1.59513	1.8611	1.73655	2.40291	2.45615	2.30716	2.61073
	1307.7	1.59386	1.42521	1.7962	1.74903	1.99872	1.99801	2.17993	2.04454	2.21518	2.35581	2.40451	2.59741	1.93408	2.12667	2.3094	2.18539	1.82181	1.75419	1.68299	2.04867	2.17673	1.93016	2.04778	2.0325	1.56518	1.78677	1.67295	1.99271	2.19809	2.01099	2.38047	2.21576	1.82181	1.75419	1.68299	2.04867	1.34354	1.3792	1.26769	1.33113	1.38766	1.59655	1.85283	1.7333	2.39487	2.45423	2.31154	2.63109
	1311.95	1.58866	1.42088	1.79319	1.73884	1.99843	1.98824	2.15292	2.04887	2.21301	2.36727	2.39149	2.60265	1.95153	2.1413	2.30846	2.17246	1.81332	1.74701	1.68924	2.05098	2.16267	1.92542	2.03907	2.03311	1.54998	1.79218	1.66292	1.99034	2.2054	2.00446	2.38969	2.21457	1.81332	1.74701	1.68924	2.05098	1.33281	1.37874	1.27816	1.33733	1.39657	1.59672	1.84548	1.72914	2.38542	2.4671	2.31569	2.62366
	1316.23	1.57494	1.41957	1.79565	1.73984	1.99985	1.99596	2.1456	2.04279	2.20178	2.36829	2.37673	2.61601	1.95464	2.13406	2.30551	2.16505	1.81691	1.73355	1.69662	2.0627	2.15894	1.93062	2.04372	2.03057	1.55194	1.79195	1.66971	2.00051	2.22657	2.006	2.38605	2.21759	1.81691	1.73355	1.69662	2.0627	1.33847	1.3731	1.27137	1.34115	1.39529	1.6003	1.84414	1.74028	2.3907	2.46463	2.31031	2.63268
	1320.45	1.5651	1.40774	1.78632	1.74145	1.98769	1.97925	2.15557	2.02481	2.2028	2.38097	2.38973	2.6089	1.95334	2.11405	2.31601	2.17705	1.80673	1.72923	1.6927	2.04169	2.15313	1.92152	2.05308	2.03066	1.55783	1.79405	1.66491	2.00107	2.23338	2.01011	2.37756	2.2155	1.80673	1.72923	1.6927	2.04169	1.34548	1.36667	1.28059	1.33901	1.39008	1.60329	1.83742	1.74858	2.41236	2.47157	2.30645	2.64596
	1324.68	1.57565	1.41444	1.76374	1.74326	1.97542	1.97574	2.15301	2.02197	2.22696	2.40015	2.38548	2.60995	1.96681	2.13519	2.30095	2.17526	1.81958	1.73972	1.68911	2.05145	2.15868	1.92903	2.0421	2.03545	1.54951	1.77884	1.65314	2.00521	2.22993	2.01524	2.37367	2.22335	1.81958	1.73972	1.68911	2.05145	1.34278	1.36677	1.28166	1.33905	1.38995	1.60313	1.8496	1.76374	2.39721	2.46005	2.30206	2.64766
	1328.92	1.5845	1.42673	1.76014	1.76561	1.97469	1.97257	2.16365	2.03817	2.22556	2.39874	2.37677	2.62559	1.97528	2.14464	2.29669	2.18556	1.8296	1.72987	1.6842	2.04317	2.15708	1.92784	2.04463	2.03927	1.5511	1.77786	1.65845	2.01123	2.22933	2.01979	2.36934	2.22868	1.8296	1.72987	1.6842	2.04317	1.33831	1.37382	1.27751	1.33378	1.3928	1.6036	1.83213	1.75104	2.3772	2.45509	2.29658	2.66453
	1333.2	1.58527	1.41836	1.76046	1.76681	1.97948	1.96834	2.18183	2.04796	2.22234	2.38897	2.35711	2.63974	1.98162	2.14661	2.29333	2.20479	1.84657	1.73108	1.6925	2.04668	2.14451	1.92028	2.03795	2.05467	1.56439	1.78426	1.6594	2.01755	2.23748	2.01801	2.36777	2.23215	1.84657	1.73108	1.6925	2.04668	1.33317	1.38155	1.27978	1.3334	1.40486	1.59773	1.82709	1.73999	2.36546	2.46712	2.31692	2.63004
	1337.45	1.57005	1.40863	1.75451	1.75971	1.95669	1.97331	2.18492	2.06018	2.21749	2.37678	2.36854	2.65516	1.98494	2.16232	2.29165	2.21222	1.85956	1.73761	1.69691	2.03971	2.13533	1.91559	2.0288	2.05539	1.56326	1.78354	1.65605	2.00631	2.23834	2.02873	2.34695	2.2399	1.85956	1.73761	1.69691	2.03971	1.32901	1.37971	1.27288	1.33813	1.39347	1.59983	1.82931	1.74514	2.36671	2.45983	2.31571	2.62873
	1341.67	1.57614	1.40672	1.75671	1.76102	1.94557	1.97678	2.19713	2.06151	2.23327	2.36537	2.36513	2.66551	1.98497	2.15819	2.29022	2.23669	1.85611	1.74231	1.69859	2.04046	2.14539	1.91257	2.02553	2.05015	1.5724	1.7833	1.66245	2.00457	2.23036	2.03175	2.3551	2.23341	1.85611	1.74231	1.69859	2.04046	1.33853	1.37029	1.26042	1.33066	1.38842	1.59713	1.83383	1.74389	2.38355	2.44375	2.30572	2.64356
	1345.92	1.58641	1.39766	1.75717	1.75497	1.94151	1.96853	2.19591	2.04427	2.25956	2.36682	2.38046	2.65957	1.9866	2.15382	2.30997	2.23767	1.85102	1.75419	1.69244	2.02348	2.14929	1.92279	2.0117	2.04482	1.56673	1.78243	1.65625	2.00504	2.20502	2.03813	2.36662	2.22361	1.85102	1.75419	1.69244	2.02348	1.3262	1.37848	1.26603	1.31697	1.39839	1.60396	1.84667	1.73414	2.37241	2.43943	2.31821	2.60459
	1350.17	1.60203	1.39921	1.75798	1.75772	1.93027	1.9724	2.19022	2.04633	2.25863	2.3611	2.37952	2.6594	1.98098	2.16054	2.29324	2.22246	1.85083	1.76063	1.69395	2.03717	2.1508	1.92903	2.00229	2.04925	1.56353	1.78507	1.66293	2.00649	2.20523	2.03003	2.36338	2.23675	1.85083	1.76063	1.69395	2.03717	1.31922	1.38249	1.26405	1.31618	1.40108	1.58821	1.8595	1.7316	2.34081	2.43712	2.32999	2.59726
	1354.42	1.59261	1.39473	1.76958	1.75869	1.94533	1.96638	2.20815	2.04775	2.24056	2.35578	2.38948	2.6736	1.97811	2.1484	2.28864	2.22357	1.85301	1.75189	1.6883	2.02866	2.14017	1.92392	2.01075	2.04565	1.57006	1.80179	1.67798	1.99683	2.22433	2.02554	2.36424	2.22885	1.85301	1.75189	1.6883	2.02866	1.32493	1.36942	1.2636	1.31064	1.40554	1.59398	1.84689	1.73125	2.34193	2.4518	2.3282	2.57536
	1358.62	1.59213	1.39148	1.77646	1.75322	1.94517	1.95388	2.20107	2.04258	2.24782	2.35864	2.38685	2.69015	1.9781	2.14977	2.29531	2.21153	1.85305	1.76377	1.69268	2.04254	2.14728	1.93457	2.01367	2.04393	1.56997	1.80808	1.68154	1.9904	2.23323	2.02107	2.36186	2.21123	1.85305	1.76377	1.69268	2.04254	1.32446	1.36339	1.26978	1.31165	1.40816	1.6078	1.85687	1.7384	2.36052	2.45501	2.32327	2.56489
	1362.9	1.58695	1.4007	1.77609	1.75345	1.9527	1.94315	2.18531	2.03845	2.2548	2.36946	2.39372	2.67122	1.96349	2.14921	2.29949	2.19283	1.85935	1.75427	1.69631	2.05052	2.15841	1.93838	2.02072	2.02791	1.56508	1.79866	1.67038	1.98374	2.23345	2.04199	2.36323	2.19822	1.85935	1.75427	1.69631	2.05052	1.32411	1.35866	1.27168	1.31443	1.40112	1.61764	1.86194	1.74198	2.35962	2.45245	2.32306	2.57988
	1367.12	1.58338	1.39845	1.77603	1.7498	1.96953	1.93154	2.17514	2.03936	2.27722	2.36745	2.40218	2.66587	1.96022	2.15046	2.3091	2.18719	1.84783	1.75834	1.68753	2.0525	2.17049	1.93533	2.02458	2.02246	1.55911	1.79876	1.67534	1.98724	2.24161	2.03237	2.3678	2.19829	1.84783	1.75834	1.68753	2.0525	1.32613	1.35913	1.28379	1.30747	1.40736	1.61505	1.85327	1.73695	2.34873	2.45994	2.31179	2.57401
	1371.34	1.58032	1.40577	1.77604	1.75738	1.97505	1.93894	2.17256	2.04869	2.26945	2.36741	2.40149	2.67093	1.94753	2.15771	2.30084	2.15984	1.85956	1.74386	1.68403	2.05433	2.16009	1.92412	2.02947	2.02573	1.55926	1.79892	1.68435	2.00263	2.2355	2.03416	2.36507	2.19834	1.85956	1.74386	1.68403	2.05433	1.32947	1.36145	1.29597	1.30881	1.40606	1.6108	1.84565	1.74142	2.32884	2.45033	2.30766	2.58065
	1375.57	1.58388	1.40665	1.77782	1.74878	1.97691	1.96525	2.16737	2.06439	2.25193	2.35282	2.40246	2.68314	1.93829	2.16751	2.29522	2.1451	1.86492	1.75059	1.68818	2.06097	2.15855	1.91677	2.03922	2.01787	1.55699	1.79792	1.69644	2.01959	2.24064	2.02522	2.34725	2.21814	1.86492	1.75059	1.68818	2.06097	1.33009	1.36122	1.2892	1.31755	1.39406	1.60045	1.83892	1.74256	2.31405	2.45072	2.32356	2.61741
	1379.79	1.57334	1.4172	1.77581	1.74116	1.97162	1.96678	2.15181	2.06263	2.25024	2.35313	2.39487	2.69173	1.9374	2.16733	2.28865	2.1554	1.8664	1.75559	1.68581	2.0397	2.16297	1.92116	2.03952	2.00373	1.54941	1.81448	1.68998	2.01631	2.24871	2.02006	2.3545	2.21106	1.8664	1.75559	1.68581	2.0397	1.32951	1.36167	1.28654	1.31249	1.4006	1.60037	1.83244	1.75002	2.33055	2.45494	2.31685	2.63873
	1384.02	1.57208	1.4177	1.77758	1.74813	1.9565	1.95669	2.1364	2.0564	2.26344	2.35796	2.39083	2.684	1.9367	2.17666	2.29907	2.14563	1.85616	1.76719	1.68816	2.04149	2.16897	1.92304	2.0351	1.99706	1.55403	1.80466	1.69451	2.02627	2.25302	2.01893	2.35606	2.21555	1.85616	1.76719	1.68816	2.04149	1.32584	1.37535	1.28877	1.30981	1.39888	1.59446	1.84477	1.74812	2.32617	2.45408	2.33029	2.64909
	1388.24	1.55457	1.41825	1.78476	1.74211	1.95107	1.95901	2.13308	2.05085	2.28507	2.34167	2.40415	2.66478	1.94881	2.18126	2.2931	2.15694	1.85539	1.76386	1.67922	2.02683	2.17845	1.91921	2.04135	1.99552	1.55838	1.79448	1.67948	2.01836	2.24295	2.028	2.36278	2.23598	1.85539	1.76386	1.67922	2.02683	1.31829	1.37566	1.29574	1.31189	1.40254	1.57874	1.8531	1.74356	2.33141	2.45317	2.34234	2.64659
	1392.46	1.55765	1.41333	1.79378	1.73066	1.94935	1.96347	2.14791	2.04939	2.27728	2.33702	2.40903	2.66439	1.96134	2.18189	2.28465	2.16786	1.85333	1.77449	1.68609	2.02216	2.17103	1.92632	2.04747	2.0075	1.56131	1.79269	1.68801	2.01057	2.23565	2.01855	2.37216	2.24793	1.85333	1.77449	1.68609	2.02216	1.32562	1.36543	1.29538	1.31142	1.41391	1.57574	1.86872	1.75503	2.34065	2.45664	2.33558	2.64702
	1396.69	1.56064	1.41534	1.79923	1.73166	1.9289	1.96879	2.16119	2.04394	2.25941	2.35362	2.40646	2.67299	1.96357	2.18344	2.28122	2.15556	1.85637	1.76909	1.6979	2.02051	2.163	1.9204	2.05206	2.02635	1.56651	1.79181	1.68745	1.99717	2.22853	2.03596	2.37727	2.25372	1.85637	1.76909	1.6979	2.02051	1.3242	1.36372	1.28539	1.30634	1.41876	1.58783	1.86789	1.73778	2.35843	2.45325	2.34178	2.65604
	1400.89	1.55717	1.41455	1.79775	1.72631	1.9121	1.96131	2.17166	2.02691	2.25405	2.36005	2.413	2.66469	1.96338	2.19184	2.30077	2.17381	1.8538	1.76833	1.70311	2.01253	2.17702	1.93902	2.05252	2.02357	1.55953	1.7985	1.67506	1.98732	2.23174	2.02971	2.39217	2.25291	1.8538	1.76833	1.70311	2.01253	1.31592	1.36249	1.28328	1.29934	1.41688	1.58337	1.8729	1.73841	2.3788	2.47776	2.35378	2.64909
	1405.11	1.54926	1.41423	1.79198	1.74632	1.92368	1.9346	2.19068	2.0354	2.25395	2.37697	2.40908	2.66853	1.9613	2.1882	2.31266	2.19727	1.8551	1.76801	1.71048	2.01863	2.17436	1.93752	2.03829	2.03537	1.56073	1.80102	1.67263	1.98446	2.25017	2.03455	2.37765	2.22889	1.8551	1.76801	1.71048	2.01863	1.31911	1.36265	1.29558	1.29819	1.41776	1.5825	1.88055	1.73588	2.40651	2.48963	2.33525	2.65004
	1409.33	1.54978	1.41399	1.80291	1.75509	1.93423	1.93648	2.19553	2.04752	2.26368	2.37385	2.42431	2.64359	1.9554	2.19486	2.33496	2.19508	1.86384	1.7583	1.71392	2.03171	2.17354	1.93334	2.04726	2.04766	1.56872	1.78581	1.67076	1.98793	2.24846	2.05025	2.38573	2.23605	1.86384	1.7583	1.71392	2.03171	1.31514	1.36704	1.29475	1.29875	1.4115	1.60157	1.87414	1.73641	2.40643	2.49659	2.33107	2.63239
	1413.58	1.55015	1.4113	1.79899	1.75224	1.94502	1.94882	2.20247	2.04648	2.2659	2.36115	2.43581	2.6282	1.95806	2.19198	2.33934	2.20967	1.87011	1.74181	1.71212	2.03107	2.16433	1.93554	2.05404	2.06011	1.55681	1.78618	1.66677	1.98739	2.23936	2.05416	2.38155	2.23509	1.87011	1.74181	1.71212	2.03107	1.31398	1.34796	1.29048	1.30257	1.40861	1.59999	1.87728	1.73606	2.41511	2.49641	2.3287	2.62582
	1417.83	1.56438	1.40594	1.78665	1.758	1.9599	1.95211	2.2188	2.05386	2.23942	2.35072	2.4301	2.63759	1.9507	2.1936	2.35463	2.20162	1.862	1.75207	1.73052	2.05011	2.15079	1.94235	2.05548	2.06595	1.55998	1.80412	1.68182	2.00809	2.24934	2.0509	2.3847	2.23702	1.862	1.75207	1.73052	2.05011	1.32168	1.34458	1.2941	1.30385	1.39962	1.6051	1.87071	1.74686	2.41691	2.47133	2.337	2.62787
	1422.08	1.56572	1.42201	1.7857	1.76363	1.95466	1.95919	2.21801	2.05488	2.2463	2.35437	2.42246	2.65739	1.94764	2.19491	2.35524	2.19148	1.85506	1.74306	1.72494	2.061	2.14391	1.93682	2.04523	2.05125	1.56237	1.80944	1.68215	2.0267	2.24992	2.05364	2.37487	2.23547	1.85506	1.74306	1.72494	2.061	1.31366	1.35821	1.29459	1.30426	1.39099	1.60545	1.85968	1.7468	2.42556	2.46181	2.31476	2.64324
	1426.33	1.56929	1.42735	1.78547	1.76561	1.96891	1.95925	2.19727	2.05374	2.249	2.3521	2.4204	2.64263	1.94804	2.19095	2.35936	2.20348	1.85607	1.73507	1.72734	2.05398	2.15469	1.94566	2.0328	2.03603	1.57227	1.80334	1.686	2.03806	2.25224	2.04802	2.3833	2.22585	1.85607	1.73507	1.72734	2.05398	1.3165	1.35543	1.29539	1.30972	1.3924	1.59188	1.85951	1.76379	2.42171	2.45728	2.31157	2.63295
	1430.58	1.57329	1.43247	1.79265	1.7722	1.98311	1.95884	2.1919	2.04916	2.26878	2.34957	2.42698	2.63939	1.96273	2.17987	2.35383	2.19501	1.85588	1.74661	1.72435	2.06282	2.15904	1.94612	2.03728	2.04001	1.5719	1.79173	1.69084	2.03629	2.26206	2.05736	2.37709	2.22793	1.85588	1.74661	1.72435	2.06282	1.31616	1.35819	1.29861	1.31975	1.39254	1.5937	1.86739	1.75432	2.40774	2.45137	2.31133	2.64475
	1434.83	1.58079	1.43304	1.79372	1.75271	1.97043	1.96035	2.17808	2.03711	2.26948	2.34706	2.43067	2.61745	1.96715	2.18137	2.35814	2.19628	1.85981	1.74173	1.71437	2.07674	2.15843	1.95225	2.05021	2.05048	1.57043	1.78243	1.68722	2.02334	2.24318	2.05668	2.40903	2.24073	1.85981	1.74173	1.71437	2.07674	1.31828	1.35827	1.28047	1.3199	1.39688	1.59727	1.8676	1.76386	2.39089	2.44776	2.31019	2.62905
	1439.03	1.58637	1.42775	1.79319	1.74116	1.96829	1.9602	2.18239	2.04153	2.2529	2.35347	2.40932	2.62124	1.98109	2.18886	2.35356	2.18919	1.84728	1.74245	1.71696	2.08735	2.15708	1.95008	2.04356	2.05851	1.56537	1.77508	1.68574	2.02381	2.23593	2.04122	2.40295	2.24044	1.84728	1.74245	1.71696	2.08735	1.31852	1.34611	1.28303	1.31814	1.39117	1.58272	1.87264	1.75774	2.40044	2.43217	2.3148	2.6279
	1443.28	1.59086	1.4259	1.80217	1.74291	1.97961	1.95306	2.17856	2.05466	2.24286	2.35862	2.39749	2.64206	1.98047	2.18396	2.33572	2.17698	1.84049	1.75159	1.7176	2.10661	2.17225	1.94785	2.03328	2.0554	1.57142	1.77187	1.68545	2.0179	2.23434	2.03676	2.40127	2.24452	1.84049	1.75159	1.7176	2.10661	1.3126	1.3545	1.27617	1.31702	1.39794	1.58259	1.87007	1.75037	2.38996	2.43639	2.31962	2.63446
	1447.5	1.59602	1.42695	1.80084	1.75029	1.95729	1.96023	2.17441	2.05588	2.24706	2.3817	2.40293	2.64033	1.97603	2.16385	2.32357	2.18941	1.85014	1.75017	1.71596	2.09823	2.18019	1.93979	2.01578	2.05585	1.55474	1.76141	1.68187	2.00977	2.23724	2.04384	2.40669	2.23501	1.85014	1.75017	1.71596	2.09823	1.31048	1.35482	1.26606	1.3191	1.40466	1.57516	1.84917	1.7511	2.38228	2.47847	2.30244	2.63179
	1451.75	1.6011	1.40961	1.79951	1.74993	1.95186	1.94786	2.18538	2.05823	2.25308	2.37065	2.40282	2.62718	1.97905	2.15808	2.3283	2.19759	1.84131	1.7461	1.70696	2.08977	2.19814	1.94453	2.02163	2.07155	1.54022	1.76478	1.68465	1.995	2.24324	2.04464	2.40829	2.24025	1.84131	1.7461	1.70696	2.08977	1.3183	1.34421	1.26168	1.31405	1.39252	1.5728	1.85549	1.75659	2.36922	2.47857	2.30086	2.62928
	1455.98	1.59874	1.41284	1.79802	1.75664	1.95619	1.95549	2.193	2.04978	2.2673	2.36532	2.40494	2.62515	1.97308	2.15281	2.32645	2.18399	1.83051	1.76021	1.69845	2.09577	2.19758	1.96009	2.02453	2.07483	1.53646	1.77429	1.68948	1.98874	2.25401	2.04067	2.40658	2.22914	1.83051	1.76021	1.69845	2.09577	1.31828	1.35012	1.26804	1.31333	1.38551	1.57416	1.87328	1.75334	2.3793	2.4802	2.31302	2.62702
	1460.2	1.59216	1.4067	1.78414	1.75496	1.9577	1.95886	2.18555	2.04821	2.25619	2.35723	2.40825	2.61695	1.97129	2.15227	2.32115	2.18515	1.82707	1.76564	1.7046	2.08889	2.18468	1.95337	2.01776	2.07203	1.54555	1.7721	1.68551	1.99118	2.25083	2.03328	2.40811	2.2343	1.82707	1.76564	1.7046	2.08889	1.31647	1.34592	1.25951	1.30855	1.39264	1.58408	1.86784	1.75904	2.39522	2.48509	2.32575	2.61273
	1464.45	1.58821	1.40943	1.78951	1.75484	1.95645	1.97294	2.18779	2.05209	2.25246	2.35867	2.41481	2.62449	1.9696	2.15434	2.32032	2.17201	1.82293	1.76935	1.7147	2.0674	2.18669	1.94413	2.01591	2.06906	1.54577	1.77305	1.68857	1.99891	2.25565	2.0372	2.40331	2.23959	1.82293	1.76935	1.7147	2.0674	1.31931	1.34165	1.27031	1.30944	1.39036	1.59233	1.85365	1.76435	2.40613	2.49354	2.32515	2.60799
	1468.65	1.58257	1.40752	1.79157	1.76257	1.95064	1.98975	2.19673	2.04718	2.24976	2.35529	2.42579	2.6323	1.96258	2.15055	2.3108	2.17848	1.82438	1.76942	1.70637	2.07059	2.19316	1.95237	2.00478	2.06068	1.56121	1.78148	1.68633	1.98962	2.26775	2.05429	2.40428	2.23802	1.82438	1.76942	1.70637	2.07059	1.32074	1.34485	1.26702	1.31565	1.38256	1.60344	1.85221	1.77006	2.39999	2.51032	2.33026	2.61714
	1472.9	1.5835	1.41672	1.80338	1.75203	1.94972	1.99473	2.19983	2.03973	2.24415	2.36729	2.43311	2.63094	1.96523	2.15259	2.31306	2.20147	1.83628	1.76412	1.71249	2.06129	2.1912	1.94451	2.01161	2.07331	1.56154	1.7904	1.6857	1.98666	2.27095	2.06703	2.41099	2.23665	1.83628	1.76412	1.71249	2.06129	1.31819	1.33971	1.27867	1.31788	1.36911	1.60813	1.83933	1.77707	2.40582	2.50738	2.33251	2.6132
	1477.15	1.57692	1.42645	1.80749	1.73914	1.96674	2.00272	2.19282	2.03965	2.24648	2.35997	2.41906	2.63096	1.96129	2.16765	2.3292	2.17628	1.82808	1.76019	1.70396	2.06112	2.18465	1.94149	2.02326	2.06643	1.57554	1.78999	1.6822	2.00115	2.25473	2.06479	2.40673	2.23528	1.82808	1.76019	1.70396	2.06112	1.31424	1.34149	1.28147	1.31617	1.36243	1.61504	1.84867	1.77065	2.39859	2.49507	2.34412	2.60993
	1481.4	1.56865	1.42825	1.81428	1.74195	1.97224	2.01003	2.16734	2.03274	2.2431	2.36198	2.43167	2.64211	1.95729	2.18374	2.32889	2.1641	1.83029	1.76129	1.70648	2.06414	2.17908	1.94333	2.03103	2.05579	1.58865	1.77589	1.67711	2.0113	2.24959	2.05186	2.40881	2.21979	1.83029	1.76129	1.70648	2.06414	1.30676	1.34531	1.28667	1.32444	1.36553	1.61781	1.85839	1.75653	2.4192	2.50808	2.35989	2.60512
	1485.65	1.55942	1.42026	1.81783	1.74717	1.96998	2.00883	2.16835	2.05027	2.23898	2.36633	2.42666	2.64549	1.95745	2.19352	2.32125	2.18228	1.84105	1.75461	1.712	2.06502	2.17861	1.92035	2.03368	2.05842	1.57693	1.77438	1.66688	2.01258	2.25293	2.04568	2.41145	2.23931	1.84105	1.75461	1.712	2.06502	1.29523	1.3533	1.2902	1.31458	1.35673	1.6134	1.85496	1.75794	2.42023	2.51184	2.35248	2.63222
	1489.87	1.57296	1.42415	1.82215	1.74995	1.96697	2.00329	2.17496	2.06183	2.23913	2.36658	2.43962	2.66444	1.93928	2.18073	2.30803	2.18411	1.84098	1.75352	1.71014	2.06353	2.18848	1.93062	2.02624	2.06153	1.57089	1.78827	1.67298	2.01952	2.25224	2.04608	2.40385	2.23672	1.84098	1.75352	1.71014	2.06353	1.29376	1.35557	1.29519	1.31756	1.35312	1.61007	1.86604	1.75567	2.41451	2.49341	2.34425	2.64294
	1494.15	1.57484	1.43387	1.82539	1.76961	1.9712	1.98861	2.17037	2.0669	2.24897	2.36433	2.4247	2.66801	1.93342	2.17694	2.29567	2.17419	1.84686	1.73402	1.70529	2.07309	2.18705	1.92355	2.02568	2.06101	1.57808	1.7971	1.66785	2.0142	2.2531	2.04259	2.4016	2.22458	1.84686	1.73402	1.70529	2.07309	1.28491	1.35625	1.2872	1.31873	1.35609	1.59608	1.8779	1.75188	2.43137	2.48673	2.33696	2.65979
	1498.37	1.59355	1.43231	1.83515	1.76096	1.98644	1.9659	2.15679	2.05736	2.26277	2.36417	2.43712	2.67574	1.93209	2.17	2.31597	2.16243	1.85017	1.73759	1.70102	2.06564	2.18199	1.92768	2.03469	2.06808	1.55827	1.79803	1.66436	2.01676	2.2389	2.03653	2.39861	2.22935	1.85017	1.73759	1.70102	2.06564	1.28167	1.34866	1.29094	1.30968	1.3663	1.59061	1.87832	1.74446	2.44035	2.48396	2.34642	2.66001
	1502.6	1.58304	1.42978	1.8166	1.76104	1.97429	1.97407	2.15932	2.05184	2.27427	2.3565	2.44256	2.69207	1.9309	2.16519	2.31662	2.14909	1.84784	1.73599	1.69308	2.06565	2.16734	1.92931	2.02938	2.05319	1.55091	1.80101	1.65082	2.02336	2.24214	2.03081	2.39759	2.21774	1.84784	1.73599	1.69308	2.06565	1.28751	1.35027	1.29154	1.31248	1.37401	1.59533	1.86788	1.74457	2.45085	2.47628	2.34466	2.67612
	1506.82	1.58721	1.41841	1.82463	1.76287	1.96651	1.96399	2.15664	2.05205	2.27897	2.33846	2.45061	2.69394	1.93705	2.16902	2.297	2.15577	1.85635	1.72807	1.68716	2.07109	2.15912	1.93447	2.03975	2.05213	1.54853	1.80962	1.66601	2.01471	2.24811	2.02446	2.39405	2.22684	1.85635	1.72807	1.68716	2.07109	1.29153	1.35118	1.29291	1.31353	1.3738	1.60445	1.8655	1.74505	2.45988	2.46184	2.33205	2.67863
	1511.07	1.59778	1.4186	1.82269	1.76025	1.96523	1.97259	2.15771	2.05104	2.27056	2.349	2.44404	2.68724	1.94733	2.15529	2.29389	2.17252	1.8688	1.73538	1.69273	2.07041	2.15084	1.93263	2.03228	2.05509	1.53628	1.80429	1.67297	2.00714	2.25737	2.03751	2.40421	2.23809	1.8688	1.73538	1.69273	2.07041	1.29966	1.34801	1.29411	1.3013	1.38087	1.60464	1.84832	1.75009	2.44297	2.46262	2.32223	2.6771
	1515.32	1.61598	1.43079	1.82583	1.75559	1.95925	1.96333	2.17191	2.04074	2.25429	2.33474	2.44227	2.68462	1.94414	2.14685	2.29638	2.16685	1.85709	1.73937	1.69732	2.0919	2.14792	1.94768	2.02928	2.06602	1.53819	1.80303	1.68072	2.0007	2.24537	2.04747	2.4017	2.23688	1.85709	1.73937	1.69732	2.0919	1.3096	1.34937	1.2888	1.31024	1.38228	1.61583	1.84332	1.7488	2.43432	2.45747	2.31665	2.66732
	1519.57	1.60688	1.43535	1.83874	1.74795	1.95958	1.9646	2.16635	2.02892	2.24974	2.33728	2.43129	2.66588	1.96138	2.16362	2.29828	2.17482	1.85241	1.73941	1.69984	2.09781	2.14044	1.95031	2.03021	2.07555	1.53368	1.80221	1.67039	1.98831	2.25384	2.04296	2.40225	2.25225	1.85241	1.73941	1.69984	2.09781	1.31492	1.348	1.29486	1.30537	1.37945	1.6177	1.8364	1.75157	2.41752	2.46959	2.30588	2.6634
	1523.79	1.60205	1.42805	1.83321	1.73957	1.95406	1.96755	2.16628	2.02967	2.24625	2.32528	2.44198	2.66571	1.96517	2.16111	2.30589	2.19108	1.84831	1.74117	1.69742	2.09318	2.14224	1.9698	2.02966	2.0655	1.52771	1.79785	1.68538	1.98581	2.26544	2.04388	2.40462	2.2613	1.84831	1.74117	1.69742	2.09318	1.32605	1.34475	1.30281	1.30226	1.38377	1.6255	1.84492	1.75815	2.40184	2.48078	2.31335	2.65738
	1528.09	1.5829	1.44196	1.82437	1.74465	1.94361	1.96645	2.1832	2.03299	2.23918	2.31221	2.42726	2.65374	1.97818	2.16986	2.29617	2.20549	1.84767	1.71794	1.70586	2.09	2.14816	1.9492	2.03856	2.06169	1.53548	1.78842	1.6934	1.99508	2.26837	2.04681	2.40669	2.24734	1.84767	1.71794	1.70586	2.09	1.33308	1.35435	1.29787	1.31076	1.38159	1.61998	1.85142	1.75496	2.39699	2.47224	2.28651	2.64576
	1532.34	1.58366	1.4368	1.82679	1.74767	1.94603	1.94816	2.16861	2.02851	2.23725	2.30793	2.41375	2.61859	1.97812	2.17231	2.29773	2.20558	1.84215	1.72382	1.71001	2.0824	2.15907	1.95601	2.02431	2.07153	1.53848	1.77052	1.71507	1.98748	2.26687	2.0512	2.40711	2.25875	1.84215	1.72382	1.71001	2.0824	1.33061	1.35747	1.28766	1.31073	1.37372	1.61641	1.86965	1.76146	2.3872	2.46422	2.27239	2.63899
	1536.57	1.58842	1.43911	1.83185	1.75169	1.95004	1.94673	2.17835	2.03226	2.2293	2.31116	2.41426	2.62244	1.98257	2.16456	2.29817	2.20555	1.84111	1.7328	1.72212	2.08323	2.17506	1.96715	2.01381	2.08183	1.54415	1.77408	1.70874	1.98184	2.27089	2.0675	2.40266	2.25886	1.84111	1.7328	1.72212	2.08323	1.32123	1.35	1.28872	1.30656	1.39399	1.61102	1.87958	1.76431	2.40158	2.46245	2.27164	2.64216
	1540.82	1.57882	1.44121	1.83182	1.76087	1.95478	1.93539	2.18002	2.02651	2.22968	2.29493	2.418	2.61815	1.97777	2.1662	2.31348	2.19211	1.84822	1.73006	1.73441	2.08335	2.18174	1.95455	2.01486	2.08775	1.54269	1.79479	1.70589	1.98795	2.26478	2.07551	2.38217	2.25882	1.84822	1.73006	1.73441	2.08335	1.31471	1.35161	1.29115	1.3069	1.39533	1.60885	1.87986	1.7707	2.40785	2.46801	2.29071	2.64712
	1545.07	1.572	1.42474	1.81912	1.75258	1.95397	1.93432	2.17863	2.02102	2.25216	2.29523	2.42863	2.62771	1.97986	2.15414	2.30778	2.1917	1.8608	1.72719	1.74089	2.05847	2.18196	1.94084	2.01286	2.07205	1.55498	1.80167	1.69549	2.00199	2.25659	2.07293	2.37798	2.24227	1.8608	1.72719	1.74089	2.05847	1.31273	1.34196	1.29658	1.30549	1.40547	1.60166	1.90544	1.77763	2.40542	2.47934	2.3021	2.65889
	1549.29	1.57908	1.41715	1.81131	1.74779	1.94192	1.94445	2.18651	2.02855	2.25503	2.29946	2.41484	2.63878	1.96487	2.15554	2.30066	2.17528	1.86427	1.72942	1.72976	2.05865	2.18738	1.92015	2.02064	2.0538	1.55658	1.79224	1.70384	2.01161	2.24314	2.06993	2.37588	2.22526	1.86427	1.72942	1.72976	2.05865	1.31468	1.34161	1.28763	1.30877	1.40549	1.6009	1.91072	1.78136	2.4247	2.46867	2.30017	2.6613
	1553.51	1.5724	1.40412	1.81891	1.73737	1.94688	1.94588	2.18934	2.02229	2.25223	2.30432	2.41403	2.63996	1.96721	2.14321	2.28527	2.17662	1.86362	1.75153	1.73208	2.05601	2.17868	1.91126	2.02453	2.05633	1.56021	1.79917	1.6956	2.0175	2.23208	2.0825	2.38736	2.22115	1.86362	1.75153	1.73208	2.05601	1.30202	1.34557	1.28481	1.31101	1.4037	1.59512	1.90511	1.77649	2.43482	2.45082	2.30328	2.67917
	1557.69	1.5798	1.38847	1.82129	1.73921	1.95388	1.95842	2.17216	2.0161	2.24614	2.31336	2.42114	2.64877	1.96003	2.12764	2.28227	2.18447	1.87522	1.77603	1.73134	2.04879	2.17097	1.92718	2.02508	2.0455	1.55819	1.80578	1.69897	1.99684	2.21841	2.0837	2.36863	2.22303	1.87522	1.77603	1.73134	2.04879	1.29162	1.35178	1.28635	1.30109	1.40783	1.59833	1.89622	1.77157	2.43593	2.46194	2.32977	2.66889
	1561.88	1.59218	1.38887	1.82172	1.75566	1.96238	1.95891	2.18371	2.01896	2.24662	2.3092	2.42698	2.66346	1.95407	2.1181	2.27545	2.19476	1.88219	1.78347	1.72539	2.04853	2.16777	1.92735	2.04292	2.02847	1.5576	1.81531	1.69649	2.00056	2.21656	2.07576	2.36245	2.21957	1.88219	1.78347	1.72539	2.04853	1.29224	1.34785	1.29646	1.29556	1.41182	1.60384	1.89434	1.77961	2.43314	2.47632	2.32625	2.66725
	1566.11	1.58884	1.38639	1.81276	1.75177	1.94477	1.95201	2.18117	2.00822	2.25066	2.33051	2.42099	2.65674	1.95072	2.12319	2.279	2.19469	1.87432	1.7792	1.71853	2.0565	2.15363	1.91961	2.0402	2.03009	1.54413	1.80713	1.68391	2.00948	2.21211	2.06428	2.36453	2.21806	1.87432	1.7792	1.71853	2.0565	1.30142	1.34957	1.28919	1.29716	1.40078	1.60809	1.88247	1.77451	2.42143	2.48408	2.3446	2.66012
	1570.33	1.58977	1.39077	1.808	1.74219	1.93123	1.95649	2.19119	2.01598	2.25464	2.33951	2.42582	2.65534	1.96103	2.12172	2.26248	2.19235	1.87229	1.77483	1.70878	2.05846	2.14332	1.92075	2.03391	2.03186	1.54096	1.78903	1.68807	1.99705	2.20954	2.05256	2.37319	2.21467	1.87229	1.77483	1.70878	2.05846	1.30455	1.35448	1.28321	1.30628	1.39979	1.60122	1.88555	1.7597	2.42326	2.4678	2.33387	2.6613
	1574.58	1.58884	1.38579	1.828	1.74267	1.94032	1.95676	2.18085	2.02757	2.24624	2.33951	2.41812	2.65075	1.96353	2.12702	2.28333	2.18278	1.87731	1.77963	1.69344	2.06501	2.15154	1.93863	2.03859	2.03588	1.52728	1.78845	1.69379	2.0024	2.21515	2.04892	2.3923	2.22516	1.87731	1.77963	1.69344	2.06501	1.29802	1.35107	1.27647	1.31151	1.39744	1.59751	1.86553	1.76514	2.43634	2.46303	2.33586	2.65614
[truncated: 42 more columns]

## Sheet: Figure 6
	Figure 6b				Figure 6c				Figure 6g
	Voltage (mV)	Current (pA)	[Ca] (nM)		Voltage (mV)	Current (pA)	[Ca] (nM)		Quantification									Ca2+ traces																									Figure 6h
	-60	0.12135	99.2568		-60	-0.09627	96.0467		HD_4.5	Stim_null_4.5	HD_60	Stim_null_60	HD_4.5_Iono	Stim_null_4.5_Iono	HD_60_Iono	Stim_null_60_Iono		Time (s)	HD_1	HD_2	HD_3	HD_4	HD_5	HD_6	HD_7	HD_8	HD_9	HD_10	HD_11	HD_12	HD_13	HD_14	Stim1_null_1	Stim1_null_2	Stim1_null_3	Stim1_null_4	Stim1_null_5	Stim1_null_6	Stim1_null_7	Stim1_null_8	Stim1_null_9		Time(s)	WT_60_1	WT_60_2	WT_60_3	WT_60_4	WT_60_5	WT_60_6
	-50	0.25826	99.2433		-50	0.06895	95.7393		0.4259	0.4624	0.3946	0.432	1.89	0.5371	1.174	0.5361		0	0.429549	0.837489	0.60661	0.471559	0.458695	0.609623	0.922709	0.504618	0.562374	0.699947	0.819855	0.792365	0.825483	0.84646	0.48144	0.364652	0.414799	0.47674	0.4525	0.576771	0.596673	0.619132	0.449416		17.546	1.1673	1.16904	1.17586	1.17871	0.906871	0.923769
	-40	-0.20683	99.2688		-40	0.02696	95.559		0.8541	0.3859	0.6151	0.3627	1.822	0.5141	0.6271	0.5245		5.534	0.449201	0.872216	0.623203	0.478785	0.487977	0.64955	0.848455	0.563825	0.549808	0.73368	0.828899	0.984939	0.852803	0.880893	0.485295	0.393714	0.435798	0.489652	0.392376	0.53377	0.570878	0.611908	0.517368		21.465	1.17145	1.16864	1.18009	1.17596	0.903135	0.923842
	-30	-0.02858	99.2547		-30	0.06585	95.3076		0.6096	0.4035	0.5129	0.3884	1.413	0.5489	0.6648	0.546		11.069	0.406861	0.908768	0.666392	0.498894	0.488173	0.531306	0.859002	0.544333	0.541456	0.685874	0.902499	0.913619	0.827011	0.893257	0.460491	0.362544	0.435195	0.450512	0.440624	0.553709	0.57017	0.60912	0.514712		25.3665	1.17772	1.16719	1.173	1.17712	0.897515	0.920095
	-20	-0.12934	99.2604		-20	0.14846	94.9546		0.4727	0.4445	0.5802	0.4103	1.903	0.546	1.14	0.4905		16.603	0.435205	0.849918	0.622028	0.468105	0.503134	0.627503	0.826204	0.529274	0.59359	0.749497	0.908304	0.878691	0.828591	0.836628	0.479503	0.406566	0.388266	0.0794885	0.457196	0.567588	0.532059	0.618461	0.467291		29.2878	1.17542	1.16736	1.18195	1.17476	0.892925	0.921
	-10	-0.12692	99.1205		-10	-0.08913	94.7711		0.4795	0.4269	0.5015	0.3461	1.956	0.5543	0.8704	0.4026		22.137	0.412045	0.837309	0.606828	0.485391	0.506197	0.544959	0.867019	0.56688	0.565383	0.758253	0.892925	0.878774	0.882041	0.895906	0.46492	0.387597	0.364574	0.483304	0.451028	0.614067	0.533244	0.632058	0.478276		33.1967	1.17921	1.16623	1.18213	1.17413	0.890829	0.927418
	0	-0.0445299	98.994		0	-0.00199	93.5543		0.5976	0.5643	0.4396	0.496	1.912	0.5702	1.016	0.5104		27.67	0.409077	0.848218	0.641638	0.498721	0.485794	0.587145	0.881261	0.526264	0.50597	0.750651	0.787125	0.930157	0.853717	0.857003	0.446072	0.357933	0.414379	0.456104	0.453423	0.579778	0.52585	0.625109	0.489326		37.1055	1.1776	1.16952	1.18157	1.17951	0.897646	0.931008
	10	0.0602102	98.9197		10	0.25608	92.8311		0.8568	0.5281	0.6053	0.4586	1.49	0.5141	0.605	0.4418		33.204	0.39026	0.85694	0.619368	0.470625	0.500785	0.592069	0.88417	0.494316	0.568138	0.817259	0.928842	0.872093	0.833591	0.946386	0.46791	0.351145	0.368687	0.468691	0.460689	0.548189	0.531863	0.622981	0.481546		41.0196	1.17551	1.16834	1.18342	1.1803	0.903809	0.923926
	20	-0.33153	98.7911		20	0.24259	92.0991		0.5579	0.6072	0.3671	0.5444	2.198	0.6244	0.5182	0.5529		38.738	0.376829	0.779099	0.539272	0.460505	0.482875	0.603744	0.911643	0.557761	0.489513	0.787613	0.902367	0.815533	0.899606	0.875061	0.461559	0.382828	0.398151	0.47586	0.461734	0.57947	0.535459	0.635394	0.538699		44.9583	1.17719	1.17359	1.18569	1.18053	0.905925	0.923266
	30	0.12549	98.8954		30	0.37757	91.2417		0.5467	0.4788	0.4473	0.4694	1.375	0.5936	0.7559	0.4869		44.271	0.454226	0.832104	0.615683	0.460862	0.463057	0.59423	0.856699	0.548385	0.555915	0.755231	0.828544	0.757994	0.809547	0.901259	0.47332	0.366841	0.385546	0.448322	0.407689	0.533833	0.519773	0.612398	0.544734		48.8622	1.17359	1.17768	1.18585	1.1798	0.917632	0.924177
	40	-0.16711	98.5775		40	0.44948	91.3635		0.778		0.5805		1.397		0.7592			49.805	0.445925	0.775122	0.611972	0.464209	0.463964	0.587642	0.876358	0.559195	0.586157	0.783218	0.931272	0.814578	0.811019	0.904972	0.464602	0.36685	0.395924	0.452767	0.408994	0.570251	0.550258	0.613584	0.464341		52.7714	1.16549	1.17679	1.18941	1.18094	0.917219	0.92856
	50	-0.08944	98.5115		50	0.79207	89.5145		0.8777		0.6349		1.224		0.7263			55.339	0.459556	0.857362	0.627018	0.472882	0.462717	0.573945	0.810952	0.543267	0.569126	0.854103	0.882251	0.816058	0.712091	0.854932	0.450847	0.385848	0.361192	0.463918	0.405866	0.537143	0.529998	0.607217	0.421904		56.68	1.16786	1.17378	1.18366	1.1845	0.916855	0.928044
	60	0.20471	98.196		60	1.10554	90.8769		0.8648		0.6274		0.9274		0.8289			60.873	0.401054	0.807857	0.609069	0.476224	0.472938	0.583556	0.861722	0.567533	0.536291	0.761378	0.841683	0.833204	0.829103	0.844588	0.459656	0.386966	0.363314	0.468158	0.473052	0.611543	0.522439	0.572982	0.443682		60.584	1.16569	1.17376	1.18518	1.18209	0.917531	0.92343
									0.8118		0.6672		1.224		0.8169			66.407	0.422841	0.854537	0.6293	0.484709	0.48551	0.637253	0.839122	0.546901	0.572216	0.764299	0.820261	0.834334	0.806873	0.813909	0.470346	0.391213	0.428871	0.458761	0.335431	0.537216	0.519948	0.577411	0.512908		64.483	1.16239	1.17406	1.18659	1.17945	0.917524	0.924536
									0.8712		0.7203		1.212		0.8371			71.941	0.457313	0.904746	0.593331	0.472407	0.477425	0.599236	0.877486	0.536541	0.472667	0.816383	0.892208	0.911485	0.86408	0.885545	0.459257	0.430232	0.370798	0.454442	0.414051	0.544995	0.510236	0.615055	0.468534		68.3818	1.16179	1.17932	1.18494	1.17991	0.915081	0.929005
	Figure 6f																	77.476	0.428308	0.800757	0.571969	0.472557	0.484841	0.620098	0.827197	0.608983	0.603001	0.801453	0.820205	0.853522	0.803786	0.892444	0.446457	0.363699	0.438316	0.440669	0.428906	0.52099	0.513822	0.583479	0.471831		72.2708	1.16056	1.17927	1.18119	1.18051	0.921699	0.928566
	∆Ca (depolarization) (nM)																	83.009	0.421347	0.877469	0.63331	0.450378	0.465429	0.625694	0.853281	0.584605	0.498685	0.668824	0.824658	0.855385	0.786622	0.759948	0.491087	0.383558	0.427128	0.467189	0.435704	0.593629	0.520975	0.636991	0.480611		76.1847	1.16122	1.17666	1.17912	1.18341	0.923829	0.933296
	ORAI1_LOF_Unst	ORAI1_LOF_OKT3	Ionomycin															88.543	0.395267	0.855199	0.581626	0.4715	0.470346	0.598578	0.884575	0.538429	0.600646	0.688843	0.930573	0.866954	0.788957	0.88811	0.464178	0.446946	0.444829	0.433827	0.42552	0.606208	0.504883	0.604391	0.479419		80.0734	1.16674	1.17736	1.17978	1.18401	0.926564	0.934714
	45	23	1461															94.077	0.43074	0.855822	0.606965	0.470675	0.504592	0.594569	0.815767	0.608251	0.557777	0.782428	0.878847	0.912905	0.786412	0.878222	0.45352	0.39559	0.385388	0.484535	0.438844	0.522919	0.527417	0.581559	0.462385		83.9876	1.16556	1.17647	1.17731	1.18554	0.926834	0.936621
	10	56	2497															99.611	0.417742	0.924118	0.592438	0.477992	0.491955	0.602089	0.812636	0.596735	0.546455	0.886837	0.933818	0.866433	0.676278	0.801383	0.451648	0.387277	0.419138	0.415561	0.455867	0.610218	0.517756	0.56322	0.400085		87.8836	1.16678	1.17582	1.17573	1.18819	0.928929	0.942054
	12	14	375															105.145	0.410694	0.88563	0.64968	0.461643	0.465687	0.59223	0.81778	0.569199	0.513916	0.876025	0.956438	0.853364	0.774841	0.859445	0.450584	0.384923	0.412027	0.492518	0.396214	0.571767	0.512956	0.649473	0.463069		91.7977	1.16974	1.17793	1.17691	1.18915	0.927588	0.945067
	23	33	542															110.679	0.438385	0.881469	0.573557	0.46733	0.465097	0.582634	0.854152	0.556513	0.516546	0.822073	0.921446	0.881118	0.850925	0.915428	0.448823	0.400152	0.383866	0.457116	0.400524	0.555578	0.467795	0.618276	0.517304		95.7242	1.17288	1.17673	1.17425	1.18652	0.929537	0.951828
	21		724															116.213	0.478464	0.889143	0.590505	0.464371	0.461971	0.609508	0.861276	0.622411	0.522221	0.871507	0.876519	0.902184	0.755202	0.934641	0.441247	0.391924	0.440381	0.459982	0.395694	0.545991	0.504159	0.547118	0.465911		99.6129	1.17039	1.17686	1.1792	1.18952	0.921	0.958428
																		121.747	0.402493	0.885138	0.589061	0.471255	0.453879	0.644556	0.810656	0.551285	0.518893	0.909909	0.886879	0.867293	0.770802	0.875305	0.460717	0.389528	0.436462	0.459306	0.579623	0.506375	0.491283	0.573899	0.478268		103.532	1.16495	1.17373	1.17963	1.189	0.916273	0.960246
																		127.281	0.422364	0.889296	0.570724	0.446757	0.493234	0.633066	0.827098	0.582618	0.511687	0.808034	0.997666	0.842115	0.861884	0.924412	0.445397	0.346615	0.434663	0.459304	0.367111	0.581261	0.493256	0.617307	0.480715		107.461	1.15655	1.17262	1.17403	1.17895	0.908212	0.952848
																		132.815	0.42916	0.792959	0.627318	0.463122	0.485484	0.623022	0.831145	0.493639	0.531686	0.754686	0.935643	0.874866	0.798051	0.877828	0.464714	0.351536	0.399837	0.436118	0.41969	0.574189	0.498034	0.612938	0.46037		111.365	1.19195	1.20275	1.22099	1.20285	0.922841	0.967041
																		138.349	0.43609	0.742939	0.624209	0.455723	0.498515	0.666977	0.828494	0.559022	0.446471	0.615098	0.761851	0.597866	0.829773	0.777717	0.47544	0.414281	0.388315	0.421891	0.319685	0.525419	0.555898	0.626387	0.485362		115.254	1.17734	1.19595	1.21112	1.20297	0.920671	0.966993
																		143.883	0.407241	0.624253	0.577953	0.469291	0.478042	0.534005	0.8122	0.544268	0.555065	0.66613	0.822669	0.738598	0.871176	0.771256	0.477994	0.391233	0.411367	0.425661	0.417856	0.59459	0.507317	0.59376	0.472603		119.168	1.17474	1.19466	1.21009	1.20129	0.921371	0.958371
																		149.416	0.41673	0.556295	0.728249	0.466911	0.440741	0.527853	0.742311	0.513961	0.539411	0.62709	0.701696	0.648364	0.742463	0.836951	0.457542	0.406256	0.443002	0.418496	0.389694	0.576357	0.531214	0.600196	0.547761		123.026	1.16848	1.19469	1.21105	1.20308	0.919637	0.948732
																		154.95	0.419454	0.556786	0.633202	0.437331	0.464354	0.504409	0.742723	0.505393	0.55124	0.587065	0.591159	0.648124	0.710976	0.712623	0.476036	0.377245	0.45914	0.441198	0.42105	0.554628	0.562034	0.600972	0.43978		126.94	1.16724	1.18946	1.2028	1.20397	0.918889	0.937874
																		160.484	0.400386	0.515578	0.586221	0.453031	0.458568	0.482741	0.696802	0.526743	0.538556	0.602613	0.744891	0.654613	0.701011	0.737283	0.458008	0.385017	0.41644	0.446372	0.404432	0.535796	0.561417	0.583477	0.47337		130.854	1.17129	1.18565	1.20258	1.21115	0.907934	0.924769
																		166.017	0.373476	0.478768	0.512772	0.442633	0.452093	0.454956	0.741359	0.504618	0.521142	0.583891	0.690843	0.637303	0.608766	0.752494	0.436219	0.365072	0.431953	0.435369	0.39876	0.512627	0.575441	0.587937	0.440497		134.781	1.17637	1.18272	1.20185	1.22924	0.912273	0.924776
																		171.55	0.3866	0.502746	0.550987	0.431948	0.440148	0.422264	0.686463	0.468532	0.495012	0.591992	0.690473	0.714036	0.590917	0.796005	0.441424	0.374597	0.439066	0.428248	0.430456	0.558255	0.562602	0.604158	0.47082		138.707	1.1201	1.14158	1.12793	1.19394	0.892843	0.909331
																		177.084	0.433285	0.526742	0.540905	0.431857	0.407401	0.426952	0.695973	0.496842	0.515313	0.52143	0.637783	0.631101	0.715372	0.689823	0.455368	0.390511	0.403773	0.439831	0.391129	0.51657	0.583931	0.568368	0.473843		142.601	1.1378	1.14614	1.13642	1.19363	0.886299	0.899636
																		182.618	0.377025	0.520104	0.524687	0.469413	0.408098	0.400863	0.683926	0.476157	0.543996	0.626991	0.587832	0.670722	0.671434	0.758899	0.466935	0.421938	0.419852	0.452136	0.390161	0.563145	0.588544	0.581731	0.454877		146.525	1.13885	1.14163	1.12924	1.19295	0.87536	0.899239
																		188.152	0.352775	0.529551	0.511526	0.448579	0.39846	0.39483	0.664342	0.448204	0.566413	0.623451	0.724944	0.678369	0.682932	0.757989	0.436936	0.413664	0.360769	0.445056	0.414501	0.554303	0.598255	0.580131	0.464012		150.429	1.14048	1.13636	1.13529	1.19188	0.869488	0.888997
																		193.686	0.394277	0.522557	0.536943	0.463899	0.421671	0.393112	0.663322	0.479667	0.490921	0.562969	0.586881	0.571042	0.726195	0.77865	0.452856	0.368823	0.336716	0.433635	0.405034	0.501206	0.5775	0.587368	0.500761		154.328	1.13722	1.14086	1.1346	1.18643	0.870521	0.889749
																		199.22	0.399569	0.573282	0.589955	0.495036	0.399336	0.386816	0.625382	0.476606	0.456113	0.506575	0.625915	0.647987	0.687641	0.712117	0.454565	0.391909	0.39313	0.405155	0.405772	0.558235	0.56428	0.555634	0.498023		158.252	1.13614	1.14669	1.13229	1.18369	0.869888	0.886897
																		204.754	0.382314	0.548969	0.44901	0.507223	0.401916	0.365428	0.647805	0.455774	0.534758	0.657205	0.63278	0.706977	0.70703	0.670594	0.470087	0.3681	0.411217	0.432359	0.37117	0.526277	0.592423	0.587155	0.499631		162.166	1.13335	1.15021	1.13959	1.18614	0.868649	0.882238
																		210.289	0.400655	0.583267	0.504558	0.496007	0.406352	0.400853	0.649474	0.406751	0.482133	0.614252	0.688117	0.786069	0.715947	0.637589	0.435183	0.37615	0.369685	0.43015	0.413084	0.541184	0.545303	0.565583	0.42517		166.052	1.13168	1.15297	1.13442	1.18961	0.866917	0.883678
																		215.822	0.397551	0.652077	0.565185	0.509743	0.389056	0.352244	0.611102	0.43218	0.491369	0.570712	0.581718	0.71193	0.673666	0.745047	0.452117	0.382207	0.410101	0.397382	0.37792	0.521225	0.533411	0.602727	0.466159		169.956	1.12606	1.1563	1.13261	1.19123	0.871613	0.882534
																		221.356	0.432693	0.613261	0.512324	0.523527	0.45368	0.390713	0.624545	0.441603	0.428956	0.568674	0.723425	0.732346	0.644236	0.708527	0.455042	0.373544	0.381543	0.420235	0.37258	0.504318	0.524956	0.573874	0.494001		173.867	1.12836	1.1522	1.13599	1.19189	0.878833	0.881056
																		226.89	0.415579	0.593891	0.588985	0.504686	0.410546	0.358411	0.615483	0.397188	0.484857	0.592698	0.616657	0.705957	0.637389	0.774287	0.416946	0.362452	0.365934	0.395103	0.383401	0.530944	0.526897	0.580591	0.519965		177.756	1.12601	1.15146	1.1368	1.1936	0.879702	0.885932
																		232.424	0.449139	0.646263	0.583846	0.531596	0.460371	0.373731	0.591091	0.364473	0.475291	0.601863	0.696263	0.671765	0.619447	0.704733	0.444198	0.395138	0.380475	0.428266	0.380524	0.556581	0.532619	0.577473	0.439708		181.675	1.12245	1.14526	1.1338	1.19955	0.874571	0.890178
																		237.958	0.389944	0.608133	0.492768	0.517136	0.421993	0.337916	0.600261	0.459148	0.466363	0.579544	0.700567	0.68462	0.559017	0.702589	0.440699	0.38745	0.357846	0.402651	0.364685	0.501787	0.548334	0.561251	0.459693		185.529	1.11885	1.1433	1.1358	1.19236	0.873904	0.897731
																		243.492	0.39456	0.654599	0.533907	0.520433	0.425656	0.385903	0.599143	0.423173	0.44271	0.607989	0.725375	0.719089	0.759014	0.779091	0.450732	0.388989	0.408189	0.448839	0.365725	0.514381	0.527316	0.566294	0.457851		189.438	1.11857	1.13729	1.13371	1.19189	0.873664	0.911508
																		249.026	0.397988	0.607022	0.602919	0.52586	0.455574	0.396334	0.610096	0.441668	0.415171	0.514701	0.639783	0.62874	0.705384	0.749035	0.434516	0.383036	0.358964	0.411805	0.370496	0.518238	0.524594	0.554076	0.531755		193.339	1.11484	1.1355	1.14005	1.18527	0.880934	0.901951
																		254.56	0.396397	0.608232	0.431738	0.528557	0.461467	0.426103	0.605991	0.402036	0.455815	0.524938	0.705622	0.582978	0.628908	0.729139	0.444991	0.378089	0.393816	0.434915	0.357776	0.504841	0.504259	0.567087	0.47117		197.243	1.11559	1.13327	1.14353	1.18486	0.885528	0.900478
																		260.095	0.386672	0.602202	0.575557	0.525128	0.448034	0.396512	0.580985	0.419782	0.411863	0.65087	0.629225	0.64652	0.62856	0.691085	0.413469	0.405525	0.40023	0.417104	0.386336	0.540247	0.480723	0.565059	0.448299		201.165	1.11709	1.13718	1.14805	1.18825	0.893284	0.90354
																		265.63	0.411217	0.63821	0.520483	0.538598	0.435558	0.381166	0.59417	0.391469	0.384372	0.514263	0.70418	0.719233	0.635643	0.743196	0.423812	0.353197	0.378817	0.416045	0.407423	0.496835	0.511991	0.549299	0.447559		205.076	1.11792	1.13888	1.14688	1.1842	0.895603	0.900778
																		271.165	0.421162	0.630913	0.519533	0.565743	0.443057	0.430305	0.590595	0.397648	0.455137	0.564486	0.65406	0.641859	0.632895	0.646676	0.430245	0.364759	0.404486	0.407167	0.342259	0.486987	0.50427	0.58534	0.503711		208.982	1.11874	1.13646	1.15476	1.18586	0.897621	0.896341
																		276.699	0.401877	0.597535	0.541802	0.545302	0.430794	0.413728	0.601888	0.352598	0.423233	0.603818	0.641608	0.757767	0.70766	0.753022	0.435506	0.374995	0.395251	0.425165	0.346864	0.516214	0.494555	0.570159	0.463824		212.906	1.11977	1.1384	1.15849	1.19298	0.905169	0.907585
																		282.232	0.429561	0.593841	0.540383	0.535905	0.453477	0.370266	0.580006	0.379869	0.39301	0.585802	0.628925	0.615511	0.650404	0.67649	0.426465	0.362942	0.343699	0.426656	0.343253	0.511798	0.519866	0.575431	0.497815		216.805	1.12258	1.14166	1.15599	1.1929	0.90466	0.890525
																		287.766	0.386885	0.629958	0.55286	0.554128	0.431421	0.400477	0.616049	0.395961	0.436597	0.46578	0.696907	0.670029	0.621767	0.604667	0.437015	0.365865	0.401093	0.396393	0.366385	0.441628	0.464152	0.547206	0.475788		220.694	1.11918	1.13963	1.15655	1.19772	0.90638	0.885753
																		293.299	0.454658	0.615814	0.53001	0.556601	0.479409	0.424997	0.614494	0.341739	0.45389	0.543756	0.691731	0.605997	0.701214	0.731027	0.440948	0.307505	0.418083	0.422308	0.318299	0.462323	0.493511	0.544148	0.478065		224.603	1.11716	1.14284	1.15941	1.19524	0.898538	0.888092
																		298.833	0.380767	0.627361	0.569364	0.549996	0.451138	0.394825	0.597712	0.346085	0.445248	0.586727	0.675544	0.604543	0.623697	0.765032	0.455454	0.390566	0.370387	0.410928	0.373234	0.479126	0.493202	0.539294	0.476304		228.477	1.11308	1.1449	1.15618	1.19451	0.885662	0.876023
																		304.367	0.39724	0.584597	0.531584	0.567652	0.449844	0.446489	0.60649	0.396739	0.454979	0.545892	0.679869	0.663537	0.692953	0.648162	0.431587	0.325619	0.363263	0.427105	0.362934	0.508537	0.498528	0.562999	0.455993		232.395	1.11128	1.14341	1.15615	1.1983	0.88691	0.874862
																		309.901	0.373613	0.623045	0.467985	0.590514	0.482008	0.428378	0.620738	0.328151	0.484437	0.608947	0.625475	0.621567	0.651739	0.771566	0.431513	0.34593	0.403996	0.40265	0.32803	0.469922	0.473405	0.556363	0.448935		236.28	1.11544	1.14899	1.15265	1.19612	0.881151	0.87654
																		315.435	0.395101	0.60012	0.525763	0.542826	0.485339	0.483634	0.562925	0.390992	0.463057	0.519599	0.653277	0.673041	0.607206	0.663326	0.448287	0.359967	0.381586	0.430239	0.339421	0.52902	0.478055	0.584607	0.474474		240.198	1.1122	1.14025	1.14591	1.19385	0.881539	0.873812
[truncated: 245 more rows]
[truncated: 90 more columns]

## Sheet: Figure 7
	Figure 7a												Figure 7c															Figure 7e															Figure 7g
[truncated: 51 more rows]
[truncated: 17 more columns]

## Sheet: Supplementary Figure 1
	Suppl Figure 1c					Suppl Figure 1d				Suppl Figure 1e,f
[truncated: 1,343 more rows]

## Sheet: Supplementary Figure 2
	Suppl Figure 2a				Suppl Figure 2d					Suppl Figure 2e				Suppl Figure 2f
[truncated: 19 more rows]

## Sheet: Supplementary Figure 3
	Suppl Figure 3a
[truncated: 369 more rows]
[truncated: 57 more columns]

[truncated: 6 more sheets: Supplementary Figure 4, Supplementary Figure 5, Supplementary Figure 6, Supplementary Figure 7, Supplementary Figure 8, Supplementary Figure 10]
